# Supplementary material for: Retrospective Investigation in Horses with Encephalitis Reveals Unnoticed Circulation of West Nile Virus in Brazil
Source: Viruses. 2022 Jul 14;14(7):1540. doi: 10.3390/v14071540 (PMC9316658; doi:10.3390/v14071540)
Supplement: Supplementary file 1 [file viruses-14-01540-s001.zip › Table S1.xlsx]

## Sheet: Sheet1
Supplementar Table S1: List of all reference sequences used for the lineage assignment (n=2,152).
Sequence_ID	Lineage	Host	Location	Date
MN849176_WNV_Mosquito_USA_2019-09-01	WNV	Mosquito	USA	2019-09-01
LACENBA15_WNV-1A_Horse_Itagiba_Bahia_Brazil_2018-04-21	WNV-1A	Horse	Itagiba-Bahia-Brazil	2018-04-21
LACENBA17_WNV-1A_Horse_Ipira_Bahia_Brazil_2019-07-22	WNV-1A	Horse	Ipira-Bahia-Brazil	2019-07-22
MW420989_WNV-1A_Horse_MG_Brazil_2018-07-11	WNV-1A	Horse	MG-Brazil	2018-07-11
MW420988_WNV-1A_Horse_SP_Brazil_2019-07-30	WNV-1A	Horse	SP-Brazil	2019-07-30
MW420987_WNV-1A_Horse_PI_Brazil_2020-08-21	WNV-1A	Horse	PI-Brazil	2020-08-21
BC24-LIB3_WNV-1A_Horse_Ceara_Brazil_2019-01-10	WNV-1A	Horse	Ceara-Brazil	2019-01-10
GQ507468_WNV-1A_Human_USA_2005-03-08	WNV-1A	Human	USA	2005-03-08
GQ507469_WNV-1A_Human_USA_2005-01-09	WNV-1A	Human	USA	2005-01-09
GQ507470_WNV-1A_Human_USA_2006-08-30	WNV-1A	Human	USA	2006-08-30
GQ507471_WNV-1A_Human_USA_2007-06-23	WNV-1A	Human	USA	2007-06-23
GQ507472_WNV-1A_Human_USA_2003-07-14	WNV-1A	Human	USA	2003-07-14
DQ431696_WNV-1A_Human_USA_2003-01-15	WNV-1A	Human	USA	2003-01-15
DQ431697_WNV-1A_Human_USA_2003-01-15	WNV-1A	Human	USA	2003-01-15
DQ431698_WNV-1A_Human_USA_2003-01-15	WNV-1A	Human	USA	2003-01-15
DQ431699_WNV-1A_Human_USA_2003-01-15	WNV-1A	Human	USA	2003-01-15
DQ431693_WNV-1A_Human_USA_2003-01-15	WNV-1A	Human	USA	2003-01-15
DQ431695_WNV-1A_Human_USA_2003-01-15	WNV-1A	Human	USA	2003-01-15
DQ431700_WNV-1A_Human_USA_2004-01-15	WNV-1A	Human	USA	2004-01-15
DQ431701_WNV-1A_Human_USA_2004-01-15	WNV-1A	Human	USA	2004-01-15
DQ431702_WNV-1A_Human_USA_2004-01-15	WNV-1A	Human	USA	2004-01-15
DQ431703_WNV-1A_Human_USA_2004-01-15	WNV-1A	Human	USA	2004-01-15
DQ431704_WNV-1A_Human_USA_2004-01-15	WNV-1A	Human	USA	2004-01-15
DQ431705_WNV-1A_Human_USA_2004-01-15	WNV-1A	Human	USA	2004-01-15
DQ431706_WNV-1A_Human_USA_2004-01-15	WNV-1A	Human	USA	2004-01-15
DQ431707_WNV-1A_Human_USA_2004-01-15	WNV-1A	Human	USA	2004-01-15
DQ431708_WNV-1A_Human_USA_2004-01-15	WNV-1A	Human	USA	2004-01-15
DQ431709_WNV-1A_Human_USA_2004-01-15	WNV-1A	Human	USA	2004-01-15
DQ431710_WNV-1A_Human_USA_2004-01-15	WNV-1A	Human	USA	2004-01-15
DQ431711_WNV-1A_Human_USA_2004-01-15	WNV-1A	Human	USA	2004-01-15
DQ431712_WNV-1A_Human_USA_2004-01-15	WNV-1A	Human	USA	2004-01-15
AY701413_WNV-1A_Horse_Morocco_2003-01-15	WNV-1A	Horse	Morocco	2003-01-15
GQ507473_WNV-1A_Human_USA_2004-07-24	WNV-1A	Human	USA	2004-07-24
GQ507474_WNV-1A_Human_USA_2004-08-27	WNV-1A	Human	USA	2004-08-27
GQ507475_WNV-1A_Human_USA_2005-06-27	WNV-1A	Human	USA	2005-06-27
DQ164196_WNV-1A_Human_USA_2002-01-15	WNV-1A	Human	USA	2002-01-15
DQ164198_WNV-1A_Human_USA_2002-01-15	WNV-1A	Human	USA	2002-01-15
DQ164204_WNV-1A_Hawk_USA_2003-01-15	WNV-1A	Hawk	USA	2003-01-15
MH819461_WNV-1A_Mosquito_Canada_2004-07-09	WNV-1A	Mosquito	Canada	2004-07-09
GQ507476_WNV-1A_Human_USA_2005-07-27	WNV-1A	Human	USA	2005-07-27
MH819471_WNV-1A_Mosquito_Canada_2004-07-09	WNV-1A	Mosquito	Canada	2004-07-09
GQ507477_WNV-1A_Human_USA_2005-01-08	WNV-1A	Human	USA	2005-01-08
KC601756_WNV-1A_Human_India_2011-02-01	WNV-1A	Human	India	2011-02-01
MH819464_WNV-1A_Mosquito_Canada_2004-09-15	WNV-1A	Mosquito	Canada	2004-09-15
GQ507478_WNV-1A_Human_USA_2005-08-26	WNV-1A	Human	USA	2005-08-26
KY216149_WNV-1A_Mosquito_USA_2012-06-20	WNV-1A	Mosquito	USA	2012-06-20
GQ507479_WNV-1A_Human_USA_2005-09-09	WNV-1A	Human	USA	2005-09-09
MT967988_WNV-1A_Mosquito_USA_2013-01-15	WNV-1A	Mosquito	USA	2013-01-15
MH819451_WNV-1A_Mosquito_Canada_2005-12-08	WNV-1A	Mosquito	Canada	2005-12-08
MT968018_WNV-1A_Mosquito_USA_2013-01-15	WNV-1A	Mosquito	USA	2013-01-15
MT967989_WNV-1A_Mosquito_USA_2013-01-15	WNV-1A	Mosquito	USA	2013-01-15
GQ507480_WNV-1A_Human_USA_2005-04-10	WNV-1A	Human	USA	2005-04-10
MT968001_WNV-1A_Mosquito_USA_2013-01-15	WNV-1A	Mosquito	USA	2013-01-15
MT968003_WNV-1A_Mosquito_USA_2013-01-15	WNV-1A	Mosquito	USA	2013-01-15
MH819457_WNV-1A_Mosquito_Canada_2005-08-19	WNV-1A	Mosquito	Canada	2005-08-19
MH819458_WNV-1A_Mosquito_Canada_2005-08-25	WNV-1A	Mosquito	Canada	2005-08-25
MT968020_WNV-1A_Mosquito_USA_2013-01-15	WNV-1A	Mosquito	USA	2013-01-15
MH819448_WNV-1A_Mosquito_Canada_2005-08-31	WNV-1A	Mosquito	Canada	2005-08-31
MT967998_WNV-1A_Mosquito_USA_2014-01-15	WNV-1A	Mosquito	USA	2014-01-15
GQ507481_WNV-1A_Human_USA_2006-08-22	WNV-1A	Human	USA	2006-08-22
MT967992_WNV-1A_Mosquito_USA_2014-01-15	WNV-1A	Mosquito	USA	2014-01-15
MT967997_WNV-1A_Mosquito_USA_2014-01-15	WNV-1A	Mosquito	USA	2014-01-15
MT968004_WNV-1A_Mosquito_USA_2014-01-15	WNV-1A	Mosquito	USA	2014-01-15
GQ507482_WNV-1A_Human_USA_2006-03-09	WNV-1A	Human	USA	2006-03-09
GQ507483_WNV-1A_Human_USA_2007-02-08	WNV-1A	Human	USA	2007-02-08
GQ507484_WNV-1A_Human_USA_2007-08-16	WNV-1A	Human	USA	2007-08-16
MT968000_WNV-1A_Mosquito_USA_2015-01-15	WNV-1A	Mosquito	USA	2015-01-15
MT967990_WNV-1A_Mosquito_USA_2015-01-15	WNV-1A	Mosquito	USA	2015-01-15
MT967994_WNV-1A_Mosquito_USA_2015-01-15	WNV-1A	Mosquito	USA	2015-01-15
MT968021_WNV-1A_Mosquito_USA_2013-01-15	WNV-1A	Mosquito	USA	2013-01-15
MT968013_WNV-1A_Mosquito_USA_2015-01-15	WNV-1A	Mosquito	USA	2015-01-15
MT967991_WNV-1A_Mosquito_USA_2015-01-15	WNV-1A	Mosquito	USA	2015-01-15
MT968027_WNV-1A_Mosquito_USA_2016-01-15	WNV-1A	Mosquito	USA	2016-01-15
MT968031_WNV-1A_Mosquito_USA_2016-01-15	WNV-1A	Mosquito	USA	2016-01-15
MT968005_WNV-1A_Mosquito_USA_2016-01-15	WNV-1A	Mosquito	USA	2016-01-15
MT968017_WNV-1A_Mosquito_USA_2016-01-15	WNV-1A	Mosquito	USA	2016-01-15
MT968011_WNV-1A_Mosquito_USA_2018-01-15	WNV-1A	Mosquito	USA	2018-01-15
MT968023_WNV-1A_Mosquito_USA_2016-01-15	WNV-1A	Mosquito	USA	2016-01-15
MT968025_WNV-1A_Mosquito_USA_2017-01-15	WNV-1A	Mosquito	USA	2017-01-15
MT967993_WNV-1A_Mosquito_USA_2017-01-15	WNV-1A	Mosquito	USA	2017-01-15
MT968024_WNV-1A_Mosquito_USA_2017-01-15	WNV-1A	Mosquito	USA	2017-01-15
MT967999_WNV-1A_Mosquito_USA_2017-01-15	WNV-1A	Mosquito	USA	2017-01-15
MT968008_WNV-1A_Mosquito_USA_2017-01-15	WNV-1A	Mosquito	USA	2017-01-15
MT968032_WNV-1A_Mosquito_USA_2017-01-15	WNV-1A	Mosquito	USA	2017-01-15
MT967996_WNV-1A_Mosquito_USA_2017-01-15	WNV-1A	Mosquito	USA	2017-01-15
MT968006_WNV-1A_Mosquito_USA_2017-01-15	WNV-1A	Mosquito	USA	2017-01-15
MT968007_WNV-1A_Mosquito_USA_2018-01-15	WNV-1A	Mosquito	USA	2018-01-15
MT968022_WNV-1A_Mosquito_USA_2018-01-15	WNV-1A	Mosquito	USA	2018-01-15
MT968009_WNV-1A_Mosquito_USA_2018-01-15	WNV-1A	Mosquito	USA	2018-01-15
MT968019_WNV-1A_Mosquito_USA_2018-01-15	WNV-1A	Mosquito	USA	2018-01-15
MT968016_WNV-1A_Mosquito_USA_2018-01-15	WNV-1A	Mosquito	USA	2018-01-15
MT968002_WNV-1A_Mosquito_USA_2018-01-15	WNV-1A	Mosquito	USA	2018-01-15
MT968030_WNV-1A_Mosquito_USA_2018-01-15	WNV-1A	Mosquito	USA	2018-01-15
MT968012_WNV-1A_Mosquito_USA_2016-01-15	WNV-1A	Mosquito	USA	2016-01-15
MT968029_WNV-1A_Mosquito_USA_2018-01-15	WNV-1A	Mosquito	USA	2018-01-15
MT968026_WNV-1A_Mosquito_USA_2018-01-15	WNV-1A	Mosquito	USA	2018-01-15
MT967995_WNV-1A_Mosquito_USA_2018-01-15	WNV-1A	Mosquito	USA	2018-01-15
MT968010_WNV-1A_Mosquito_USA_2018-01-15	WNV-1A	Mosquito	USA	2018-01-15
MT968028_WNV-1A_Mosquito_USA_2018-01-15	WNV-1A	Mosquito	USA	2018-01-15
MT968015_WNV-1A_Mosquito_USA_2018-01-15	WNV-1A	Mosquito	USA	2018-01-15
MT968014_WNV-1A_Mosquito_USA_2018-01-15	WNV-1A	Mosquito	USA	2018-01-15
DQ164197_WNV-1A_Human_USA_2002-01-15	WNV-1A	Human	USA	2002-01-15
DQ164203_WNV-1A_Magpie_USA_2003-01-15	WNV-1A	Magpie	USA	2003-01-15
DQ164205_WNV-1A_Human_USA_2002-01-15	WNV-1A	Human	USA	2002-01-15
KU573078_WNV-1A_Mosquito_Italy_2009-01-15	WNV-1A	Mosquito	Italy	2009-01-15
MH819454_WNV-1A_Mosquito_Canada_2006-08-29	WNV-1A	Mosquito	Canada	2006-08-29
MH819469_WNV-1A_Mosquito_Canada_2006-08-29	WNV-1A	Mosquito	Canada	2006-08-29
KU573077_WNV-1A_Magpie_Italy_2008-01-15	WNV-1A	Magpie	Italy	2008-01-15
MH819455_WNV-1A_Mosquito_Canada_2006-08-30	WNV-1A	Mosquito	Canada	2006-08-30
EF530047_WNV-1A_Crow_USA_2000-01-15	WNV-1A	Crow	USA	2000-01-15
EF657887_WNV-1A_Crow_USA_2000-01-15	WNV-1A	Crow	USA	2000-01-15
KY216150_WNV-1A_Mosquito_USA_2012-11-07	WNV-1A	Mosquito	USA	2012-11-07
DQ164206_WNV-1A_BlueJay_USA_2004-01-15	WNV-1A	BlueJay	USA	2004-01-15
KY216151_WNV-1A_Mosquito_USA_2012-07-17	WNV-1A	Mosquito	USA	2012-07-17
KY216152_WNV-1A_Mosquito_USA_2012-07-17	WNV-1A	Mosquito	USA	2012-07-17
KY216153_WNV-1A_Mosquito_USA_2012-07-25	WNV-1A	Mosquito	USA	2012-07-25
KY216155_WNV-1A_Mosquito_USA_2012-07-31	WNV-1A	Mosquito	USA	2012-07-31
KY229068_WNV-1A_Mosquito_USA_2012-01-08	WNV-1A	Mosquito	USA	2012-01-08
KY229069_WNV-1A_Mosquito_USA_2012-07-08	WNV-1A	Mosquito	USA	2012-07-08
KY229070_WNV-1A_Mosquito_USA_2012-09-08	WNV-1A	Mosquito	USA	2012-09-08
KY229071_WNV-1A_Mosquito_USA_2012-07-08	WNV-1A	Mosquito	USA	2012-07-08
KY229072_WNV-1A_Mosquito_USA_2012-08-14	WNV-1A	Mosquito	USA	2012-08-14
KY229073_WNV-1A_Mosquito_USA_2012-08-21	WNV-1A	Mosquito	USA	2012-08-21
KY229074_WNV-1A_Mosquito_USA_2012-08-21	WNV-1A	Mosquito	USA	2012-08-21
MH819468_WNV-1A_Mosquito_Canada_2004-08-08	WNV-1A	Mosquito	Canada	2004-08-08
AY701412_WNV-1A_Horse_Morocco_1996-01-15	WNV-1A	Horse	Morocco	1996-01-15
KC407667_WNV-1A_Mouse_Spain_2007-01-15	WNV-1A	Mouse	Spain	2007-01-15
MH170237_WNV-1A_Mosquito_USA_2003-01-15	WNV-1A	Mosquito	USA	2003-01-15
MH170228_WNV-1A_Mosquito_USA_2003-01-15	WNV-1A	Mosquito	USA	2003-01-15
MT863559_WNV-1A_Horse_France_2015-03-10	WNV-1A	Horse	France	2015-03-10
KM012184_WNV-1A_Human_USA_2012-01-15	WNV-1A	Human	USA	2012-01-15
KM012188_WNV-1A_Human_USA_2012-01-15	WNV-1A	Human	USA	2012-01-15
KM012185_WNV-1A_Human_USA_2012-01-15	WNV-1A	Human	USA	2012-01-15
KM012186_WNV-1A_Human_USA_2012-01-15	WNV-1A	Human	USA	2012-01-15
KM012187_WNV-1A_Human_USA_2012-01-15	WNV-1A	Human	USA	2012-01-15
KY703854_WNV-1A_Mosquito_Senegal_1990-01-15	WNV-1A	Mosquito	Senegal	1990-01-15
GQ379160_WNV-1A_Horse_Argentina_2006-02-01	WNV-1A	Horse	Argentina	2006-02-01
GQ379161_WNV-1A_Horse_Argentina_2006-02-01	WNV-1A	Horse	Argentina	2006-02-01
JX041634_WNV-1A_Human_Russia_1999-01-15	WNV-1A	Human	Russia	1999-01-15
KC243146_WNV-1A_Tick_Kenya_2010-11-27	WNV-1A	Tick	Kenya	2010-11-27
KC736486_WNV-1A_Mosquito_USA_2012-01-15	WNV-1A	Mosquito	USA	2012-01-15
KC736487_WNV-1A_Mosquito_USA_2012-01-15	WNV-1A	Mosquito	USA	2012-01-15
KC736488_WNV-1A_Mosquito_USA_2012-01-15	WNV-1A	Mosquito	USA	2012-01-15
KC736489_WNV-1A_Mosquito_USA_2012-01-15	WNV-1A	Mosquito	USA	2012-01-15
KC736490_WNV-1A_Mosquito_USA_2012-01-15	WNV-1A	Mosquito	USA	2012-01-15
KC736491_WNV-1A_Mosquito_USA_2012-01-15	WNV-1A	Mosquito	USA	2012-01-15
KC736492_WNV-1A_Mosquito_USA_2012-01-15	WNV-1A	Mosquito	USA	2012-01-15
KC736493_WNV-1A_Mosquito_USA_2012-01-15	WNV-1A	Mosquito	USA	2012-01-15
KC736494_WNV-1A_Mosquito_USA_2012-01-15	WNV-1A	Mosquito	USA	2012-01-15
KC736502_WNV-1A_Mosquito_USA_2012-01-15	WNV-1A	Mosquito	USA	2012-01-15
KC736495_WNV-1A_Mosquito_USA_2012-01-15	WNV-1A	Mosquito	USA	2012-01-15
KC736496_WNV-1A_Mosquito_USA_2012-01-15	WNV-1A	Mosquito	USA	2012-01-15
KC736497_WNV-1A_Mosquito_USA_2012-01-15	WNV-1A	Mosquito	USA	2012-01-15
KC736498_WNV-1A_Mosquito_USA_2012-01-15	WNV-1A	Mosquito	USA	2012-01-15
KC736499_WNV-1A_Mosquito_USA_2012-01-15	WNV-1A	Mosquito	USA	2012-01-15
KC736500_WNV-1A_Mosquito_USA_2012-01-15	WNV-1A	Mosquito	USA	2012-01-15
KC736501_WNV-1A_Mosquito_USA_2012-01-15	WNV-1A	Mosquito	USA	2012-01-15
MF175814_WNV-1A_Mosquito_USA_2012-04-09	WNV-1A	Mosquito	USA	2012-04-09
MF175813_WNV-1A_Mosquito_USA_2012-04-09	WNV-1A	Mosquito	USA	2012-04-09
MF175812_WNV-1A_Mosquito_USA_2012-05-09	WNV-1A	Mosquito	USA	2012-05-09
MF175811_WNV-1A_Mosquito_USA_2012-12-09	WNV-1A	Mosquito	USA	2012-12-09
MF175810_WNV-1A_Mosquito_USA_2012-09-17	WNV-1A	Mosquito	USA	2012-09-17
MF175809_WNV-1A_Mosquito_USA_2012-09-18	WNV-1A	Mosquito	USA	2012-09-18
MF175808_WNV-1A_Mosquito_USA_2012-09-19	WNV-1A	Mosquito	USA	2012-09-19
MF175807_WNV-1A_Mosquito_USA_2012-09-21	WNV-1A	Mosquito	USA	2012-09-21
MF175806_WNV-1A_Mosquito_USA_2012-09-24	WNV-1A	Mosquito	USA	2012-09-24
MF175815_WNV-1A_Mosquito_USA_2012-09-10	WNV-1A	Mosquito	USA	2012-09-10
MF175817_WNV-1A_Mosquito_USA_2013-07-30	WNV-1A	Mosquito	USA	2013-07-30
MF175829_WNV-1A_Mosquito_USA_2013-06-08	WNV-1A	Mosquito	USA	2013-06-08
MF175828_WNV-1A_Mosquito_USA_2013-08-08	WNV-1A	Mosquito	USA	2013-08-08
MF175827_WNV-1A_Mosquito_USA_2013-07-08	WNV-1A	Mosquito	USA	2013-07-08
MF175826_WNV-1A_Mosquito_USA_2013-08-13	WNV-1A	Mosquito	USA	2013-08-13
MF175825_WNV-1A_Mosquito_USA_2013-08-13	WNV-1A	Mosquito	USA	2013-08-13
MF175824_WNV-1A_Mosquito_USA_2013-08-13	WNV-1A	Mosquito	USA	2013-08-13
MF175823_WNV-1A_Mosquito_USA_2013-08-15	WNV-1A	Mosquito	USA	2013-08-15
MF175822_WNV-1A_Mosquito_USA_2013-08-20	WNV-1A	Mosquito	USA	2013-08-20
MF175821_WNV-1A_Mosquito_USA_2013-08-20	WNV-1A	Mosquito	USA	2013-08-20
MF175816_WNV-1A_Mosquito_USA_2013-08-27	WNV-1A	Mosquito	USA	2013-08-27
MF175820_WNV-1A_Mosquito_USA_2013-10-09	WNV-1A	Mosquito	USA	2013-10-09
MF175819_WNV-1A_Mosquito_USA_2013-11-09	WNV-1A	Mosquito	USA	2013-11-09
MF175818_WNV-1A_Mosquito_USA_2013-09-26	WNV-1A	Mosquito	USA	2013-09-26
MF175868_WNV-1A_Mosquito_USA_2014-03-06	WNV-1A	Mosquito	USA	2014-03-06
MF175840_WNV-1A_Mosquito_USA_2014-01-07	WNV-1A	Mosquito	USA	2014-01-07
MF175833_WNV-1A_Mosquito_USA_2015-09-07	WNV-1A	Mosquito	USA	2015-09-07
MF175844_WNV-1A_Mosquito_USA_2014-07-21	WNV-1A	Mosquito	USA	2014-07-21
MF175832_WNV-1A_Mosquito_USA_2014-07-22	WNV-1A	Mosquito	USA	2014-07-22
MF175853_WNV-1A_Mosquito_USA_2014-05-08	WNV-1A	Mosquito	USA	2014-05-08
MF175859_WNV-1A_Mosquito_USA_2015-05-08	WNV-1A	Mosquito	USA	2015-05-08
MF175837_WNV-1A_Mosquito_USA_2014-05-08	WNV-1A	Mosquito	USA	2014-05-08
MF175869_WNV-1A_Mosquito_USA_2014-07-08	WNV-1A	Mosquito	USA	2014-07-08
MF175871_WNV-1A_Mosquito_USA_2014-12-08	WNV-1A	Mosquito	USA	2014-12-08
MF175838_WNV-1A_Mosquito_USA_2014-08-18	WNV-1A	Mosquito	USA	2014-08-18
MF175839_WNV-1A_Mosquito_USA_2014-08-28	WNV-1A	Mosquito	USA	2014-08-28
MF175863_WNV-1A_Mosquito_USA_2014-04-09	WNV-1A	Mosquito	USA	2014-04-09
MF175864_WNV-1A_Mosquito_USA_2014-09-09	WNV-1A	Mosquito	USA	2014-09-09
MF175835_WNV-1A_Mosquito_USA_2014-10-08	WNV-1A	Mosquito	USA	2014-10-08
MF175866_WNV-1A_Mosquito_USA_2014-09-09	WNV-1A	Mosquito	USA	2014-09-09
MF175845_WNV-1A_Mosquito_USA_2014-09-16	WNV-1A	Mosquito	USA	2014-09-16
MF175872_WNV-1A_Mosquito_USA_2014-09-23	WNV-1A	Mosquito	USA	2014-09-23
MF175830_WNV-1A_Mosquito_USA_2014-10-14	WNV-1A	Mosquito	USA	2014-10-14
MF175846_WNV-1A_Mosquito_USA_2014-10-16	WNV-1A	Mosquito	USA	2014-10-16
MF175842_WNV-1A_Mosquito_USA_2014-10-17	WNV-1A	Mosquito	USA	2014-10-17
MF175855_WNV-1A_Mosquito_USA_2014-04-11	WNV-1A	Mosquito	USA	2014-04-11
MF175862_WNV-1A_Mosquito_USA_2015-09-06	WNV-1A	Mosquito	USA	2015-09-06
MF175843_WNV-1A_Mosquito_USA_2015-06-23	WNV-1A	Mosquito	USA	2015-06-23
MF175836_WNV-1A_Mosquito_USA_2015-08-07	WNV-1A	Mosquito	USA	2015-08-07
MF175867_WNV-1A_Mosquito_USA_2015-07-21	WNV-1A	Mosquito	USA	2015-07-21
MF175849_WNV-1A_Mosquito_USA_2015-07-21	WNV-1A	Mosquito	USA	2015-07-21
MF175860_WNV-1A_Mosquito_USA_2015-07-22	WNV-1A	Mosquito	USA	2015-07-22
MF175850_WNV-1A_Mosquito_USA_2015-07-21	WNV-1A	Mosquito	USA	2015-07-21
MF175847_WNV-1A_Mosquito_USA_2015-07-28	WNV-1A	Mosquito	USA	2015-07-28
MF175848_WNV-1A_Mosquito_USA_2015-07-27	WNV-1A	Mosquito	USA	2015-07-27
MF175857_WNV-1A_Mosquito_USA_2015-11-08	WNV-1A	Mosquito	USA	2015-11-08
MF175856_WNV-1A_Mosquito_USA_2015-10-08	WNV-1A	Mosquito	USA	2015-10-08
MF175870_WNV-1A_Mosquito_USA_2015-12-08	WNV-1A	Mosquito	USA	2015-12-08
MF175834_WNV-1A_Mosquito_USA_2015-11-08	WNV-1A	Mosquito	USA	2015-11-08
MF175876_WNV-1A_Mosquito_USA_2015-08-19	WNV-1A	Mosquito	USA	2015-08-19
MF175874_WNV-1A_Mosquito_USA_2015-08-19	WNV-1A	Mosquito	USA	2015-08-19
MF175861_WNV-1A_Mosquito_USA_2015-08-19	WNV-1A	Mosquito	USA	2015-08-19
MF175851_WNV-1A_Mosquito_USA_2015-01-08	WNV-1A	Mosquito	USA	2015-01-08
MF175875_WNV-1A_Mosquito_USA_2015-09-22	WNV-1A	Mosquito	USA	2015-09-22
MF175873_WNV-1A_Mosquito_USA_2015-08-09	WNV-1A	Mosquito	USA	2015-08-09
MF175865_WNV-1A_Mosquito_USA_2015-09-16	WNV-1A	Mosquito	USA	2015-09-16
MF175831_WNV-1A_Mosquito_USA_2015-09-22	WNV-1A	Mosquito	USA	2015-09-22
MF175858_WNV-1A_Mosquito_USA_2015-09-22	WNV-1A	Mosquito	USA	2015-09-22
MF175841_WNV-1A_Mosquito_USA_2015-10-13	WNV-1A	Mosquito	USA	2015-10-13
MF175854_WNV-1A_Mosquito_USA_2015-10-20	WNV-1A	Mosquito	USA	2015-10-20
MF175852_WNV-1A_Mosquito_USA_2015-10-21	WNV-1A	Mosquito	USA	2015-10-21
MF175877_WNV-1A_Mosquito_USA_2015-11-11	WNV-1A	Mosquito	USA	2015-11-11
DQ164201_WNV-1A_Human_USA_2004-01-15	WNV-1A	Human	USA	2004-01-15
KF704153_WNV-1A_Mosquito_USA_2010-06-08	WNV-1A	Mosquito	USA	2010-06-08
KF704158_WNV-1A_Mosquito_USA_2010-09-08	WNV-1A	Mosquito	USA	2010-09-08
KF704147_WNV-1A_Mosquito_USA_2010-01-08	WNV-1A	Mosquito	USA	2010-01-08
KY782110_WNV-1A_Sparrow_USA_2005-03-08	WNV-1A	Sparrow	USA	2005-03-08
KY782105_WNV-1A_Blackbird_USA_2012-07-18	WNV-1A	Blackbird	USA	2012-07-18
KY782106_WNV-1A_Goldfinch_USA_2012-07-25	WNV-1A	Goldfinch	USA	2012-07-25
KY782107_WNV-1A_Chickadee_USA_2012-01-08	WNV-1A	Chickadee	USA	2012-01-08
KY782108_WNV-1A_Blackbird_USA_2010-08-24	WNV-1A	Blackbird	USA	2010-08-24
KY782109_WNV-1A_Blackbird_USA_2005-03-08	WNV-1A	Blackbird	USA	2005-03-08
MH643887_WNV-1A_Horse_Brazil_2018-04-26	WNV-1A	Horse	Brazil	2018-04-26
GU827998_WNV-1A_Avian_USA_2002-01-15	WNV-1A	Avian	USA	2002-01-15
GU828000_WNV-1A_Avian_USA_2003-01-15	WNV-1A	Avian	USA	2003-01-15
GU828004_WNV-1A_Avian_USA_2003-01-15	WNV-1A	Avian	USA	2003-01-15
GU827999_WNV-1A_Avian_USA_2003-01-15	WNV-1A	Avian	USA	2003-01-15
GU828003_WNV-1A_Avian_USA_2003-01-15	WNV-1A	Avian	USA	2003-01-15
KM012170_WNV-1A_Human_USA_2012-01-15	WNV-1A	Human	USA	2012-01-15
KM012171_WNV-1A_Human_USA_2012-01-15	WNV-1A	Human	USA	2012-01-15
KM012177_WNV-1A_Human_USA_2012-01-15	WNV-1A	Human	USA	2012-01-15
KM012178_WNV-1A_Human_USA_2012-01-15	WNV-1A	Human	USA	2012-01-15
KM012179_WNV-1A_Human_USA_2012-01-15	WNV-1A	Human	USA	2012-01-15
KM012180_WNV-1A_Human_USA_2012-01-15	WNV-1A	Human	USA	2012-01-15
KM012181_WNV-1A_Human_USA_2012-01-15	WNV-1A	Human	USA	2012-01-15
KM012182_WNV-1A_Human_USA_2012-01-15	WNV-1A	Human	USA	2012-01-15
KM012183_WNV-1A_Human_USA_2012-01-15	WNV-1A	Human	USA	2012-01-15
JQ700440_WNV-1A_Human_USA_2011-01-15	WNV-1A	Human	USA	2011-01-15
JQ700441_WNV-1A_Human_USA_2011-01-15	WNV-1A	Human	USA	2011-01-15
JQ700442_WNV-1A_Human_USA_2011-01-15	WNV-1A	Human	USA	2011-01-15
JQ700438_WNV-1A_Human_USA_2011-01-15	WNV-1A	Human	USA	2011-01-15
KM012172_WNV-1A_Human_USA_2012-01-15	WNV-1A	Human	USA	2012-01-15
JQ700439_WNV-1A_Human_USA_2011-01-15	WNV-1A	Human	USA	2011-01-15
KM012173_WNV-1A_Human_USA_2012-01-15	WNV-1A	Human	USA	2012-01-15
KM012174_WNV-1A_Human_USA_2012-01-15	WNV-1A	Human	USA	2012-01-15
KM012175_WNV-1A_Human_USA_2012-01-15	WNV-1A	Human	USA	2012-01-15
KM012176_WNV-1A_Human_USA_2012-01-15	WNV-1A	Human	USA	2012-01-15
JF703162_WNV-1A_Mosquito_USA_2003-07-01	WNV-1A	Mosquito	USA	2003-07-01
JF703164_WNV-1A_Mosquito_USA_2003-01-15	WNV-1A	Mosquito	USA	2003-01-15
JF703161_WNV-1A_Mosquito_USA_2004-02-07	WNV-1A	Mosquito	USA	2004-02-07
JF703163_WNV-1A_Mosquito_USA_2005-08-11	WNV-1A	Mosquito	USA	2005-08-11
MH170249_WNV-1A_Mosquito_USA_2006-01-15	WNV-1A	Mosquito	USA	2006-01-15
MH170239_WNV-1A_Mosquito_USA_2006-01-15	WNV-1A	Mosquito	USA	2006-01-15
MH170243_WNV-1A_Mosquito_USA_2006-01-15	WNV-1A	Mosquito	USA	2006-01-15
MH170241_WNV-1A_Mosquito_USA_2007-01-15	WNV-1A	Mosquito	USA	2007-01-15
MH170251_WNV-1A_Mosquito_USA_2007-01-15	WNV-1A	Mosquito	USA	2007-01-15
MH170244_WNV-1A_Mosquito_USA_2007-01-15	WNV-1A	Mosquito	USA	2007-01-15
MH170252_WNV-1A_Mosquito_USA_2007-01-15	WNV-1A	Mosquito	USA	2007-01-15
MH170240_WNV-1A_Mosquito_USA_2008-01-15	WNV-1A	Mosquito	USA	2008-01-15
MH170245_WNV-1A_Mosquito_USA_2008-01-15	WNV-1A	Mosquito	USA	2008-01-15
MH170255_WNV-1A_Mosquito_USA_2008-01-15	WNV-1A	Mosquito	USA	2008-01-15
MH170253_WNV-1A_Mosquito_USA_2008-01-15	WNV-1A	Mosquito	USA	2008-01-15
MH170246_WNV-1A_Mosquito_USA_2004-01-15	WNV-1A	Mosquito	USA	2004-01-15
MH170247_WNV-1A_Mosquito_USA_2008-01-15	WNV-1A	Mosquito	USA	2008-01-15
MH170227_WNV-1A_Mosquito_USA_2004-01-15	WNV-1A	Mosquito	USA	2004-01-15
KU978766_WNV-1A_Flamingo_Colombia_2008-07-01	WNV-1A	Flamingo	Colombia	2008-07-01
JN716371_WNV-1A_Americanflamingo_Colombia_2008-07-01	WNV-1A	Americanflamingo	Colombia	2008-07-01
JN716372_WNV-1A_Americanflamingo_Colombia_2008-07-01	WNV-1A	Americanflamingo	Colombia	2008-07-01
MH170233_WNV-1A_Owl_USA_2004-01-15	WNV-1A	Owl	USA	2004-01-15
GQ379157_WNV-1A_Crow_USA_2008-08-01	WNV-1A	Crow	USA	2008-08-01
MH170271_WNV-1A_Mosquito_USA_2008-01-15	WNV-1A	Mosquito	USA	2008-01-15
MK352483_WNV-1A_Mosquito_USA_2018-01-15	WNV-1A	Mosquito	USA	2018-01-15
MH170267_WNV-1A_BlueJay_USA_2007-01-15	WNV-1A	BlueJay	USA	2007-01-15
MH170268_WNV-1A_BlueJay_USA_2007-01-15	WNV-1A	BlueJay	USA	2007-01-15
MH170273_WNV-1A_Crow_USA_2001-01-15	WNV-1A	Crow	USA	2001-01-15
MH170274_WNV-1A_BlueJay_USA_2002-01-15	WNV-1A	BlueJay	USA	2002-01-15
MH170264_WNV-1A_Titmouse_USA_2002-01-15	WNV-1A	Titmouse	USA	2002-01-15
MH170276_WNV-1A_Crow_USA_2001-01-15	WNV-1A	Crow	USA	2001-01-15
MH170275_WNV-1A_Crow_USA_2002-01-15	WNV-1A	Crow	USA	2002-01-15
MH170263_WNV-1A_BlueJay_USA_2001-01-15	WNV-1A	BlueJay	USA	2001-01-15
MH170261_WNV-1A_Mosquito_USA_2008-01-15	WNV-1A	Mosquito	USA	2008-01-15
GQ379156_WNV-1A_Crow_USA_2001-07-01	WNV-1A	Crow	USA	2001-07-01
MH170260_WNV-1A_Mosquito_USA_2009-01-15	WNV-1A	Mosquito	USA	2009-01-15
MH170259_WNV-1A_Mosquito_USA_2009-01-15	WNV-1A	Mosquito	USA	2009-01-15
DQ786572_WNV-1A_Avian_France_2004-10-18	WNV-1A	Avian	France	2004-10-18
KR868734_WNV-1A_Mosquito_USA_2012-08-22	WNV-1A	Mosquito	USA	2012-08-22
MH170270_WNV-1A_Crow_USA_2004-01-15	WNV-1A	Crow	USA	2004-01-15
MH170269_WNV-1A_BlueJay_USA_2005-01-15	WNV-1A	BlueJay	USA	2005-01-15
MH170265_WNV-1A_Mosquito_USA_2004-01-15	WNV-1A	Mosquito	USA	2004-01-15
MH170257_WNV-1A_Mosquito_USA_2005-01-15	WNV-1A	Mosquito	USA	2005-01-15
FJ766331_WNV-1A_Eagle_Spain_2007-10-01	WNV-1A	Eagle	Spain	2007-10-01
FJ766332_WNV-1A_Eagle_Spain_2007-10-01	WNV-1A	Eagle	Spain	2007-10-01
JF707789_WNV-1A_Mosquito_Spain_2008-01-15	WNV-1A	Mosquito	Spain	2008-01-15
DQ164200_WNV-1A_Human_USA_2002-01-15	WNV-1A	Human	USA	2002-01-15
GU011992_WNV-1A_Human_Italy_2009-01-15	WNV-1A	Human	Italy	2009-01-15
JF719065_WNV-1A_Jay_Italy_2008-10-01	WNV-1A	Jay	Italy	2008-10-01
JF719066_WNV-1A_Magpie_Italy_2008-09-01	WNV-1A	Magpie	Italy	2008-09-01
KF234080_WNV-1A_Human_Italy_2009-01-15	WNV-1A	Human	Italy	2009-01-15
JF719067_WNV-1A_Gull_Italy_2009-11-01	WNV-1A	Gull	Italy	2009-11-01
JF719068_WNV-1A_Jay_Italy_2009-10-01	WNV-1A	Jay	Italy	2009-10-01
JN858069_WNV-1A_Human_Italy_2011-09-01	WNV-1A	Human	Italy	2011-09-01
JQ928174_WNV-1A_Human_Italy_2011-09-01	WNV-1A	Human	Italy	2011-09-01
JQ928175_WNV-1A_Human_Italy_2011-09-01	WNV-1A	Human	Italy	2011-09-01
JX556213_WNV-1A_Human_Italy_2012-03-08	WNV-1A	Human	Italy	2012-03-08
KC954092_WNV-1A_Human_Italy_2012-09-01	WNV-1A	Human	Italy	2012-09-01
KF647253_WNV-1A_Human_Italy_2013-08-01	WNV-1A	Human	Italy	2013-08-01
KF823807_WNV-1A_Human_Italy_2013-09-01	WNV-1A	Human	Italy	2013-09-01
GQ379159_WNV-1A_Squirrel_USA_2008-08-01	WNV-1A	Squirrel	USA	2008-08-01
MH170226_WNV-1A_Blackbird_USA_2003-01-15	WNV-1A	Blackbird	USA	2003-01-15
MH170238_WNV-1A_Blackbird_USA_2003-01-15	WNV-1A	Blackbird	USA	2003-01-15
MH170256_WNV-1A_Crow_USA_2003-01-15	WNV-1A	Crow	USA	2003-01-15
JX041629_WNV-1A_Bird_Azerbaijan_1967-01-15	WNV-1A	Bird	Azerbaijan	1967-01-15
JX041630_WNV-1A_Bird_Azerbaijan_1967-01-15	WNV-1A	Bird	Azerbaijan	1967-01-15
JX041628_WNV-1A_Tick_Azerbaijan_1970-01-15	WNV-1A	Tick	Azerbaijan	1970-01-15
FJ527738_WNV-1A_BlueJay_USA_2001-01-15	WNV-1A	BlueJay	USA	2001-01-15
MH170262_WNV-1A_Mosquito_USA_2009-01-15	WNV-1A	Mosquito	USA	2009-01-15
MH170272_WNV-1A_Mosquito_USA_2007-01-15	WNV-1A	Mosquito	USA	2007-01-15
MH170266_WNV-1A_Mosquito_USA_2007-01-15	WNV-1A	Mosquito	USA	2007-01-15
MH170258_WNV-1A_Mosquito_USA_2007-01-15	WNV-1A	Mosquito	USA	2007-01-15
KY782119_WNV-1A_Mosquito_USA_2010-08-25	WNV-1A	Mosquito	USA	2010-08-25
KY782120_WNV-1A_Mosquito_USA_2010-01-09	WNV-1A	Mosquito	USA	2010-01-09
KY782121_WNV-1A_Mosquito_USA_2010-01-09	WNV-1A	Mosquito	USA	2010-01-09
KY782122_WNV-1A_Mosquito_USA_2010-03-09	WNV-1A	Mosquito	USA	2010-03-09
KY782123_WNV-1A_Mosquito_USA_2010-09-24	WNV-1A	Mosquito	USA	2010-09-24
KY782115_WNV-1A_Mosquito_USA_2010-04-08	WNV-1A	Mosquito	USA	2010-04-08
KY782116_WNV-1A_Mosquito_USA_2010-12-08	WNV-1A	Mosquito	USA	2010-12-08
KY782117_WNV-1A_Mosquito_USA_2010-08-18	WNV-1A	Mosquito	USA	2010-08-18
KY782118_WNV-1A_Mosquito_USA_2010-08-20	WNV-1A	Mosquito	USA	2010-08-20
KY782124_WNV-1A_Mosquito_USA_2012-08-31	WNV-1A	Mosquito	USA	2012-08-31
JF415914_WNV-1A_Mosquito_USA_2005-01-15	WNV-1A	Mosquito	USA	2005-01-15
JF415919_WNV-1A_Mosquito_USA_2007-01-15	WNV-1A	Mosquito	USA	2007-01-15
JF415928_WNV-1A_Mosquito_USA_2009-01-15	WNV-1A	Mosquito	USA	2009-01-15
JF415926_WNV-1A_Mosquito_USA_2009-01-15	WNV-1A	Mosquito	USA	2009-01-15
JF415927_WNV-1A_Mosquito_USA_2009-01-15	WNV-1A	Mosquito	USA	2009-01-15
JF415922_WNV-1A_Mosquito_USA_2009-01-15	WNV-1A	Mosquito	USA	2009-01-15
JF415923_WNV-1A_Mosquito_USA_2009-01-15	WNV-1A	Mosquito	USA	2009-01-15
JF415925_WNV-1A_Mosquito_USA_2009-01-15	WNV-1A	Mosquito	USA	2009-01-15
KY782111_WNV-1A_Mosquito_USA_2005-09-14	WNV-1A	Mosquito	USA	2005-09-14
KY782112_WNV-1A_Mosquito_USA_2005-09-15	WNV-1A	Mosquito	USA	2005-09-15
JF415930_WNV-1A_Mosquito_USA_2006-01-15	WNV-1A	Mosquito	USA	2006-01-15
KY782113_WNV-1A_Mosquito_USA_2007-07-07	WNV-1A	Mosquito	USA	2007-07-07
KY782114_WNV-1A_Mosquito_USA_2009-12-08	WNV-1A	Mosquito	USA	2009-12-08
KU978768_WNV-1A_Tick_Russia_1963-01-15	WNV-1A	Tick	Russia	1963-01-15
HQ596519_WNV-1A_Crow_USA_1999-01-15	WNV-1A	Crow	USA	1999-01-15
DQ164194_WNV-1A_Crow_USA_2001-01-15	WNV-1A	Crow	USA	2001-01-15
DQ164187_WNV-1A_Crow_USA_2002-01-15	WNV-1A	Crow	USA	2002-01-15
DQ164193_WNV-1A_Crow_USA_2002-01-15	WNV-1A	Crow	USA	2002-01-15
DQ164195_WNV-1A_Mosquito_USA_2002-01-15	WNV-1A	Mosquito	USA	2002-01-15
DQ164186_WNV-1A_Crow_USA_2002-01-15	WNV-1A	Crow	USA	2002-01-15
DQ164189_WNV-1A_Crow_USA_2003-01-15	WNV-1A	Crow	USA	2003-01-15
DQ164191_WNV-1A_Crow_USA_2003-01-15	WNV-1A	Crow	USA	2003-01-15
DQ164192_WNV-1A_Crow_USA_2003-01-15	WNV-1A	Crow	USA	2003-01-15
DQ164190_WNV-1A_Crow_USA_2003-01-15	WNV-1A	Crow	USA	2003-01-15
DQ164188_WNV-1A_Crow_USA_2003-01-15	WNV-1A	Crow	USA	2003-01-15
JQ700437_WNV-1A_Mosquito_USA_2003-01-15	WNV-1A	Mosquito	USA	2003-01-15
KJ786934_WNV-1A_Human_USA_2001-01-15	WNV-1A	Human	USA	2001-01-15
FJ151394_WNV-1A_Crow_USA_1999-01-15	WNV-1A	Crow	USA	1999-01-15
KM083619_WNV-1A_Flamingo_USA_1999-01-15	WNV-1A	Flamingo	USA	1999-01-15
DQ164202_WNV-1A_Human_USA_2002-01-15	WNV-1A	Human	USA	2002-01-15
GQ379158_WNV-1A_Mosquito_USA_2007-08-01	WNV-1A	Mosquito	USA	2007-08-01
MF004388_WNV-1A_Human_USA_2008-09-29	WNV-1A	Human	USA	2008-09-29
MG004528_WNV-1A_Mosquito_USA_2015-09-06	WNV-1A	Mosquito	USA	2015-09-06
MG004529_WNV-1A_Mosquito_USA_2014-06-26	WNV-1A	Mosquito	USA	2014-06-26
MG004530_WNV-1A_Mosquito_USA_2016-10-20	WNV-1A	Mosquito	USA	2016-10-20
MG004531_WNV-1A_Mosquito_USA_2016-11-05	WNV-1A	Mosquito	USA	2016-11-05
MG004532_WNV-1A_Mosquito_USA_2015-05-08	WNV-1A	Mosquito	USA	2015-05-08
MG004533_WNV-1A_Mosquito_USA_2014-03-06	WNV-1A	Mosquito	USA	2014-03-06
MG004534_WNV-1A_Mosquito_USA_2016-06-28	WNV-1A	Mosquito	USA	2016-06-28
MG004541_WNV-1A_Mosquito_USA_2017-04-26	WNV-1A	Mosquito	USA	2017-04-26
MG004535_WNV-1A_Mosquito_USA_2014-07-22	WNV-1A	Mosquito	USA	2014-07-22
MG004536_WNV-1A_Mosquito_USA_2016-08-25	WNV-1A	Mosquito	USA	2016-08-25
MG004537_WNV-1A_Mosquito_USA_2014-08-28	WNV-1A	Mosquito	USA	2014-08-28
MG004538_WNV-1A_Mosquito_USA_2015-07-10	WNV-1A	Mosquito	USA	2015-07-10
MG004539_WNV-1A_Mosquito_USA_2014-10-06	WNV-1A	Mosquito	USA	2014-10-06
MG004540_WNV-1A_Mosquito_USA_2015-12-05	WNV-1A	Mosquito	USA	2015-12-05
JF719069_WNV-1A_Horse_Spain_2010-08-01	WNV-1A	Horse	Spain	2010-08-01
KJ958922_WNV-1A_Turkey_Turkey_2011-01-15	WNV-1A	Turkey	Turkey	2011-01-15
KU978769_WNV-1A_Crow_Mexico_2003-05-30	WNV-1A	Crow	Mexico	2003-05-30
JN051152_WNV-1A_Raven_Mexico_2003-05-01	WNV-1A	Raven	Mexico	2003-05-01
JN051153_WNV-1A_Raven_Mexico_2003-05-01	WNV-1A	Raven	Mexico	2003-05-01
MN149538_WNV-1A_Warbler_Russia_2006-05-01	WNV-1A	Warbler	Russia	2006-05-01
HM051416_WNV-1A_Human_Israel_1953-01-15	WNV-1A	Human	Israel	1953-01-15
DQ164199_WNV-1A_Human_USA_2003-01-15	WNV-1A	Human	USA	2003-01-15
JF415929_WNV-1A_BlueJay_USA_2005-01-15	WNV-1A	BlueJay	USA	2005-01-15
JF415915_WNV-1A_Grackle_USA_2006-01-15	WNV-1A	Grackle	USA	2006-01-15
JF415916_WNV-1A_Mockingbird_USA_2006-01-15	WNV-1A	Mockingbird	USA	2006-01-15
JF415917_WNV-1A_BlueJay_USA_2007-01-15	WNV-1A	BlueJay	USA	2007-01-15
JF415918_WNV-1A_BlueJay_USA_2007-01-15	WNV-1A	BlueJay	USA	2007-01-15
JF415920_WNV-1A_BlueJay_USA_2007-01-15	WNV-1A	BlueJay	USA	2007-01-15
JF415921_WNV-1A_BlueJay_USA_2008-01-15	WNV-1A	BlueJay	USA	2008-01-15
JF415924_WNV-1A_BlueJay_USA_2009-01-15	WNV-1A	BlueJay	USA	2009-01-15
KC333374_WNV-1A_Sparrow_USA_2011-08-26	WNV-1A	Sparrow	USA	2011-08-26
KT862843_WNV-1A_BlueJay_USA_2010-08-09	WNV-1A	BlueJay	USA	2010-08-09
KC333375_WNV-1A_Sparrow_USA_2012-04-08	WNV-1A	Sparrow	USA	2012-04-08
KT862844_WNV-1A_Crow_USA_2011-08-29	WNV-1A	Crow	USA	2011-08-29
KC333376_WNV-1A_BlueJay_USA_2012-06-14	WNV-1A	BlueJay	USA	2012-06-14
KC333377_WNV-1A_BlueJay_USA_2012-06-14	WNV-1A	BlueJay	USA	2012-06-14
KC333378_WNV-1A_BlueJay_USA_2012-06-28	WNV-1A	BlueJay	USA	2012-06-28
KC333379_WNV-1A_BlueJay_USA_2012-06-28	WNV-1A	BlueJay	USA	2012-06-28
KC333380_WNV-1A_BlueJay_USA_2012-06-29	WNV-1A	BlueJay	USA	2012-06-29
KC333381_WNV-1A_BlueJay_USA_2012-04-07	WNV-1A	BlueJay	USA	2012-04-07
KC333382_WNV-1A_BlueJay_USA_2012-06-07	WNV-1A	BlueJay	USA	2012-06-07
KC333383_WNV-1A_BlueJay_USA_2012-06-07	WNV-1A	BlueJay	USA	2012-06-07
KC333384_WNV-1A_Shrike_USA_2012-11-07	WNV-1A	Shrike	USA	2012-11-07
KC333385_WNV-1A_BlueJay_USA_2012-11-07	WNV-1A	BlueJay	USA	2012-11-07
KC333386_WNV-1A_BlueJay_USA_2012-07-18	WNV-1A	BlueJay	USA	2012-07-18
KC333387_WNV-1A_Sparrow_USA_2012-07-18	WNV-1A	Sparrow	USA	2012-07-18
KJ786936_WNV-1A_BlueJay_USA_2012-08-17	WNV-1A	BlueJay	USA	2012-08-17
KJ786935_WNV-1A_Mockingbird_USA_2012-08-22	WNV-1A	Mockingbird	USA	2012-08-22
JX015522_WNV-1A_Mosquito_USA_2010-08-17	WNV-1A	Mosquito	USA	2010-08-17
JX015523_WNV-1A_Mosquito_USA_2010-08-31	WNV-1A	Mosquito	USA	2010-08-31
KC711059_WNV-1A_Mosquito_USA_2012-09-10	WNV-1A	Mosquito	USA	2012-09-10
KC711057_WNV-1A_Mosquito_USA_2012-05-30	WNV-1A	Mosquito	USA	2012-05-30
KC711058_WNV-1A_Mosquito_USA_2012-05-06	WNV-1A	Mosquito	USA	2012-05-06
JX015515_WNV-1A_Mosquito_USA_2005-06-28	WNV-1A	Mosquito	USA	2005-06-28
JX015516_WNV-1A_Mosquito_USA_2007-08-14	WNV-1A	Mosquito	USA	2007-08-14
JX015517_WNV-1A_Mosquito_USA_2008-08-26	WNV-1A	Mosquito	USA	2008-08-26
JX015518_WNV-1A_Mosquito_Mexico_2008-09-09	WNV-1A	Mosquito	Mexico	2008-09-09
JX015519_WNV-1A_Mosquito_USA_2009-07-28	WNV-1A	Mosquito	USA	2009-07-28
JX015520_WNV-1A_Mosquito_Mexico_2009-11-08	WNV-1A	Mosquito	Mexico	2009-11-08
JX015521_WNV-1A_Mosquito_USA_2009-01-09	WNV-1A	Mosquito	USA	2009-01-09
GU828002_WNV-1A_Mosquito_USA_2003-01-15	WNV-1A	Mosquito	USA	2003-01-15
GU828001_WNV-1A_Mosquito_USA_2003-01-15	WNV-1A	Mosquito	USA	2003-01-15
MH166891_WNV-1A_Mosquito_USA_2007-01-15	WNV-1A	Mosquito	USA	2007-01-15
MH166884_WNV-1A_Mosquito_USA_2004-01-15	WNV-1A	Mosquito	USA	2004-01-15
MH166902_WNV-1A_Mosquito_USA_2010-01-15	WNV-1A	Mosquito	USA	2010-01-15
MH166894_WNV-1A_Mosquito_USA_2007-01-15	WNV-1A	Mosquito	USA	2007-01-15
MH166885_WNV-1A_Mosquito_USA_2009-01-15	WNV-1A	Mosquito	USA	2009-01-15
MH166882_WNV-1A_Bird_USA_2000-01-15	WNV-1A	Bird	USA	2000-01-15
MH166903_WNV-1A_Bird_USA_2000-01-15	WNV-1A	Bird	USA	2000-01-15
MH166901_WNV-1A_Bird_USA_2000-01-15	WNV-1A	Bird	USA	2000-01-15
MH166883_WNV-1A_Bird_USA_2002-01-15	WNV-1A	Bird	USA	2002-01-15
MH166888_WNV-1A_Mosquito_USA_2005-01-15	WNV-1A	Mosquito	USA	2005-01-15
MH166895_WNV-1A_Mosquito_USA_2005-01-15	WNV-1A	Mosquito	USA	2005-01-15
MH166889_WNV-1A_Mosquito_USA_2006-01-15	WNV-1A	Mosquito	USA	2006-01-15
MH166907_WNV-1A_Mosquito_USA_2006-01-15	WNV-1A	Mosquito	USA	2006-01-15
MH166908_WNV-1A_Mosquito_USA_2005-01-15	WNV-1A	Mosquito	USA	2005-01-15
MH166909_WNV-1A_Mosquito_USA_2009-01-15	WNV-1A	Mosquito	USA	2009-01-15
MH166914_WNV-1A_Mosquito_USA_2009-01-15	WNV-1A	Mosquito	USA	2009-01-15
MH166896_WNV-1A_Mosquito_USA_2009-01-15	WNV-1A	Mosquito	USA	2009-01-15
MH166892_WNV-1A_Mosquito_USA_2008-01-15	WNV-1A	Mosquito	USA	2008-01-15
MH166890_WNV-1A_Mosquito_USA_2006-01-15	WNV-1A	Mosquito	USA	2006-01-15
MH166897_WNV-1A_Mosquito_USA_2010-01-15	WNV-1A	Mosquito	USA	2010-01-15
MH166913_WNV-1A_Mosquito_USA_2004-01-15	WNV-1A	Mosquito	USA	2004-01-15
MH166916_WNV-1A_Mosquito_USA_2010-01-15	WNV-1A	Mosquito	USA	2010-01-15
MH166917_WNV-1A_Mosquito_USA_2004-01-15	WNV-1A	Mosquito	USA	2004-01-15
MH166898_WNV-1A_Mosquito_USA_2008-01-15	WNV-1A	Mosquito	USA	2008-01-15
MH166899_WNV-1A_Mosquito_USA_2002-01-15	WNV-1A	Mosquito	USA	2002-01-15
MH166919_WNV-1A_Mosquito_USA_2004-01-15	WNV-1A	Mosquito	USA	2004-01-15
MH166918_WNV-1A_Mosquito_USA_2008-01-15	WNV-1A	Mosquito	USA	2008-01-15
MH166893_WNV-1A_Mosquito_USA_2010-01-15	WNV-1A	Mosquito	USA	2010-01-15
MH166921_WNV-1A_Mosquito_USA_2008-01-15	WNV-1A	Mosquito	USA	2008-01-15
MH166911_WNV-1A_Mosquito_USA_2002-01-15	WNV-1A	Mosquito	USA	2002-01-15
MH166915_WNV-1A_Mosquito_USA_2002-01-15	WNV-1A	Mosquito	USA	2002-01-15
MH166886_WNV-1A_Mosquito_USA_2001-01-15	WNV-1A	Mosquito	USA	2001-01-15
MH166906_WNV-1A_Mosquito_USA_2003-01-15	WNV-1A	Mosquito	USA	2003-01-15
MH166912_WNV-1A_Mosquito_USA_2003-01-15	WNV-1A	Mosquito	USA	2003-01-15
MH166900_WNV-1A_Mosquito_USA_2003-01-15	WNV-1A	Mosquito	USA	2003-01-15
MH166910_WNV-1A_Mosquito_USA_2006-01-15	WNV-1A	Mosquito	USA	2006-01-15
MH819460_WNV-1A_Mosquito_Canada_2013-08-19	WNV-1A	Mosquito	Canada	2013-08-19
MH819467_WNV-1A_Mosquito_Canada_2013-08-19	WNV-1A	Mosquito	Canada	2013-08-19
MH819447_WNV-1A_Mosquito_Canada_2013-08-26	WNV-1A	Mosquito	Canada	2013-08-26
MH819456_WNV-1A_Mosquito_Canada_2013-09-09	WNV-1A	Mosquito	Canada	2013-09-09
MH819463_WNV-1A_Mosquito_Canada_2014-08-21	WNV-1A	Mosquito	Canada	2014-08-21
MH819459_WNV-1A_Mosquito_Canada_2014-04-09	WNV-1A	Mosquito	Canada	2014-04-09
MH819449_WNV-1A_Mosquito_Canada_2014-09-22	WNV-1A	Mosquito	Canada	2014-09-22
MH819462_WNV-1A_Mosquito_Canada_2015-09-09	WNV-1A	Mosquito	Canada	2015-09-09
MH819465_WNV-1A_Mosquito_Canada_2015-09-09	WNV-1A	Mosquito	Canada	2015-09-09
MH819452_WNV-1A_Mosquito_Canada_2015-09-15	WNV-1A	Mosquito	Canada	2015-09-15
MH819446_WNV-1A_Mosquito_Canada_2015-06-10	WNV-1A	Mosquito	Canada	2015-06-10
MH819453_WNV-1A_Mosquito_Canada_2016-09-08	WNV-1A	Mosquito	Canada	2016-09-08
MH819450_WNV-1A_Mosquito_Canada_2016-08-16	WNV-1A	Mosquito	Canada	2016-08-16
MH819466_WNV-1A_Mosquito_Canada_2016-08-16	WNV-1A	Mosquito	Canada	2016-08-16
KX547511_WNV-1A_Human_USA_2006-08-21	WNV-1A	Human	USA	2006-08-21
KX547544_WNV-1A_Hawk_USA_2009-08-26	WNV-1A	Hawk	USA	2009-08-26
KX547387_WNV-1A_Mosquito_USA_2006-08-22	WNV-1A	Mosquito	USA	2006-08-22
KX547601_WNV-1A_Mosquito_USA_2010-09-08	WNV-1A	Mosquito	USA	2010-09-08
KX547412_WNV-1A_Mosquito_USA_2011-08-30	WNV-1A	Mosquito	USA	2011-08-30
KX547236_WNV-1A_Mosquito_USA_2011-09-15	WNV-1A	Mosquito	USA	2011-09-15
KX547343_WNV-1A_Mosquito_USA_2012-08-08	WNV-1A	Mosquito	USA	2012-08-08
KX547222_WNV-1A_Mosquito_USA_2012-06-07	WNV-1A	Mosquito	USA	2012-06-07
KX547579_WNV-1A_Mosquito_USA_2012-07-20	WNV-1A	Mosquito	USA	2012-07-20
KX547201_WNV-1A_Mosquito_USA_2012-07-20	WNV-1A	Mosquito	USA	2012-07-20
KX547443_WNV-1A_Mosquito_USA_2012-08-17	WNV-1A	Mosquito	USA	2012-08-17
KX547283_WNV-1A_Mosquito_USA_2012-08-30	WNV-1A	Mosquito	USA	2012-08-30
KX547418_WNV-1A_Mosquito_USA_2012-08-16	WNV-1A	Mosquito	USA	2012-08-16
KX547460_WNV-1A_Mosquito_USA_2013-06-08	WNV-1A	Mosquito	USA	2013-06-08
KX547594_WNV-1A_Mosquito_USA_2013-07-31	WNV-1A	Mosquito	USA	2013-07-31
KX547364_WNV-1A_Mosquito_USA_2002-09-13	WNV-1A	Mosquito	USA	2002-09-13
KX547479_WNV-1A_Mosquito_USA_2005-07-09	WNV-1A	Mosquito	USA	2005-07-09
KX547471_WNV-1A_Mosquito_USA_2005-09-21	WNV-1A	Mosquito	USA	2005-09-21
KX547429_WNV-1A_Human_USA_2002-08-15	WNV-1A	Human	USA	2002-08-15
KX547321_WNV-1A_Titmouse_USA_2005-07-09	WNV-1A	Titmouse	USA	2005-07-09
KX547263_WNV-1A_Cardinal_USA_2002-09-16	WNV-1A	Cardinal	USA	2002-09-16
KX547461_WNV-1A_Cardinal_USA_2005-08-08	WNV-1A	Cardinal	USA	2005-08-08
KX547560_WNV-1A_Goldfinch_USA_2005-09-17	WNV-1A	Goldfinch	USA	2005-09-17
KX547590_WNV-1A_Finch_USA_2004-09-09	WNV-1A	Finch	USA	2004-09-09
KX547366_WNV-1A_Finch_USA_2005-10-08	WNV-1A	Finch	USA	2005-10-08
KX547384_WNV-1A_Finch_USA_2006-07-08	WNV-1A	Finch	USA	2006-07-08
KX547168_WNV-1A_Finch_USA_2012-09-27	WNV-1A	Finch	USA	2012-09-27
KX547217_WNV-1A_Woodpecker_USA_2005-09-29	WNV-1A	Woodpecker	USA	2005-09-29
KX547394_WNV-1A_Mosquito_USA_2006-01-08	WNV-1A	Mosquito	USA	2006-01-08
KX547432_WNV-1A_Mosquito_USA_2006-10-08	WNV-1A	Mosquito	USA	2006-10-08
KX547416_WNV-1A_Mosquito_USA_2011-04-08	WNV-1A	Mosquito	USA	2011-04-08
KX547507_WNV-1A_Mosquito_USA_2011-11-08	WNV-1A	Mosquito	USA	2011-11-08
KX547220_WNV-1A_Mosquito_USA_2011-08-18	WNV-1A	Mosquito	USA	2011-08-18
KX547490_WNV-1A_Crow_USA_2002-06-09	WNV-1A	Crow	USA	2002-06-09
KX547584_WNV-1A_Crow_USA_2002-06-09	WNV-1A	Crow	USA	2002-06-09
KX547179_WNV-1A_Crow_USA_2002-08-08	WNV-1A	Crow	USA	2002-08-08
KX547207_WNV-1A_Crow_USA_2002-08-14	WNV-1A	Crow	USA	2002-08-14
KX547238_WNV-1A_Crow_USA_2002-08-21	WNV-1A	Crow	USA	2002-08-21
KX547564_WNV-1A_Crow_USA_2002-08-19	WNV-1A	Crow	USA	2002-08-19
KX547421_WNV-1A_Crow_USA_2002-08-15	WNV-1A	Crow	USA	2002-08-15
KX547305_WNV-1A_Crow_USA_2002-08-25	WNV-1A	Crow	USA	2002-08-25
KX547506_WNV-1A_Crow_USA_2002-08-21	WNV-1A	Crow	USA	2002-08-21
KX547299_WNV-1A_Crow_USA_2002-08-25	WNV-1A	Crow	USA	2002-08-25
KX547398_WNV-1A_Crow_USA_2002-08-23	WNV-1A	Crow	USA	2002-08-23
KX547620_WNV-1A_Crow_USA_2002-08-29	WNV-1A	Crow	USA	2002-08-29
KX547336_WNV-1A_Crow_USA_2002-09-09	WNV-1A	Crow	USA	2002-09-09
KX547448_WNV-1A_Crow_USA_2002-08-29	WNV-1A	Crow	USA	2002-08-29
KX547204_WNV-1A_Crow_USA_2002-12-09	WNV-1A	Crow	USA	2002-12-09
KX547246_WNV-1A_Crow_USA_2002-06-09	WNV-1A	Crow	USA	2002-06-09
KX547525_WNV-1A_Crow_USA_2002-02-09	WNV-1A	Crow	USA	2002-02-09
KX547603_WNV-1A_Crow_USA_2002-09-20	WNV-1A	Crow	USA	2002-09-20
KX547459_WNV-1A_Crow_USA_2002-09-26	WNV-1A	Crow	USA	2002-09-26
KX547194_WNV-1A_Crow_USA_2002-09-21	WNV-1A	Crow	USA	2002-09-21
KX547439_WNV-1A_Crow_USA_2003-08-14	WNV-1A	Crow	USA	2003-08-14
KX547354_WNV-1A_Crow_USA_2003-03-10	WNV-1A	Crow	USA	2003-03-10
KX547288_WNV-1A_Crow_USA_2003-07-27	WNV-1A	Crow	USA	2003-07-27
KX547244_WNV-1A_Crow_USA_2003-02-10	WNV-1A	Crow	USA	2003-02-10
KX547618_WNV-1A_Crow_USA_2003-09-25	WNV-1A	Crow	USA	2003-09-25
KX547549_WNV-1A_Crow_USA_2003-02-10	WNV-1A	Crow	USA	2003-02-10
KX547409_WNV-1A_Crow_USA_2003-10-09	WNV-1A	Crow	USA	2003-10-09
KX547405_WNV-1A_Crow_USA_2003-09-08	WNV-1A	Crow	USA	2003-09-08
KX547341_WNV-1A_Crow_USA_2005-01-31	WNV-1A	Crow	USA	2005-01-31
KX547296_WNV-1A_Crow_USA_2004-11-05	WNV-1A	Crow	USA	2004-11-05
KX547312_WNV-1A_Crow_USA_2004-05-20	WNV-1A	Crow	USA	2004-05-20
KX547403_WNV-1A_Crow_USA_2004-05-20	WNV-1A	Crow	USA	2004-05-20
KX547533_WNV-1A_Crow_USA_2004-05-20	WNV-1A	Crow	USA	2004-05-20
KX547253_WNV-1A_Crow_USA_2004-05-30	WNV-1A	Crow	USA	2004-05-30
KX547536_WNV-1A_Crow_USA_2004-01-06	WNV-1A	Crow	USA	2004-01-06
KX547583_WNV-1A_Crow_USA_2004-04-06	WNV-1A	Crow	USA	2004-04-06
KX547281_WNV-1A_Crow_USA_2004-04-06	WNV-1A	Crow	USA	2004-04-06
KX547542_WNV-1A_Crow_USA_2004-07-06	WNV-1A	Crow	USA	2004-07-06
KX547446_WNV-1A_Crow_USA_2004-07-06	WNV-1A	Crow	USA	2004-07-06
KX547523_WNV-1A_Crow_USA_2005-07-16	WNV-1A	Crow	USA	2005-07-16
KX547346_WNV-1A_Crow_USA_2004-06-18	WNV-1A	Crow	USA	2004-06-18
KX547462_WNV-1A_Crow_USA_2004-06-29	WNV-1A	Crow	USA	2004-06-29
KX547605_WNV-1A_Crow_USA_2004-11-07	WNV-1A	Crow	USA	2004-11-07
KX547577_WNV-1A_Crow_USA_2004-07-14	WNV-1A	Crow	USA	2004-07-14
KX547262_WNV-1A_Crow_USA_2005-07-20	WNV-1A	Crow	USA	2005-07-20
KX547317_WNV-1A_Crow_USA_2004-07-27	WNV-1A	Crow	USA	2004-07-27
KX547347_WNV-1A_Crow_USA_2005-05-25	WNV-1A	Crow	USA	2005-05-25
KX547415_WNV-1A_Crow_USA_2004-07-28	WNV-1A	Crow	USA	2004-07-28
KX547197_WNV-1A_Crow_USA_2004-07-29	WNV-1A	Crow	USA	2004-07-29
KX547512_WNV-1A_Crow_USA_2005-08-22	WNV-1A	Crow	USA	2005-08-22
KX547499_WNV-1A_Crow_USA_2004-07-14	WNV-1A	Crow	USA	2004-07-14
KX547489_WNV-1A_Crow_USA_2004-07-29	WNV-1A	Crow	USA	2004-07-29
KX547508_WNV-1A_Crow_USA_2005-05-09	WNV-1A	Crow	USA	2005-05-09
KX547360_WNV-1A_Crow_USA_2005-11-09	WNV-1A	Crow	USA	2005-11-09
KX547302_WNV-1A_Crow_USA_2004-04-08	WNV-1A	Crow	USA	2004-04-08
KX547313_WNV-1A_Crow_USA_2004-03-08	WNV-1A	Crow	USA	2004-03-08
KX547264_WNV-1A_Crow_USA_2004-08-16	WNV-1A	Crow	USA	2004-08-16
KX547237_WNV-1A_Crow_USA_2004-12-08	WNV-1A	Crow	USA	2004-12-08
KX547345_WNV-1A_Crow_USA_2004-11-08	WNV-1A	Crow	USA	2004-11-08
KX547285_WNV-1A_Crow_USA_2004-08-16	WNV-1A	Crow	USA	2004-08-16
KX547501_WNV-1A_Crow_USA_2004-10-09	WNV-1A	Crow	USA	2004-10-09
KX547487_WNV-1A_Crow_USA_2004-04-10	WNV-1A	Crow	USA	2004-04-10
KX547304_WNV-1A_Crow_USA_2004-02-09	WNV-1A	Crow	USA	2004-02-09
KX547493_WNV-1A_Crow_USA_2004-09-19	WNV-1A	Crow	USA	2004-09-19
KX547413_WNV-1A_Crow_USA_2005-02-08	WNV-1A	Crow	USA	2005-02-08
KX547521_WNV-1A_Crow_USA_2005-08-18	WNV-1A	Crow	USA	2005-08-18
KX547332_WNV-1A_Crow_USA_2005-08-08	WNV-1A	Crow	USA	2005-08-08
KX547397_WNV-1A_Crow_USA_2005-08-30	WNV-1A	Crow	USA	2005-08-30
KX547173_WNV-1A_Crow_USA_2005-08-31	WNV-1A	Crow	USA	2005-08-31
KX547338_WNV-1A_Crow_USA_2005-09-09	WNV-1A	Crow	USA	2005-09-09
KX547571_WNV-1A_Crow_USA_2005-09-13	WNV-1A	Crow	USA	2005-09-13
KX547289_WNV-1A_Crow_USA_2005-05-10	WNV-1A	Crow	USA	2005-05-10
KX547223_WNV-1A_Crow_USA_2005-09-16	WNV-1A	Crow	USA	2005-09-16
KX547250_WNV-1A_Crow_USA_2006-03-08	WNV-1A	Crow	USA	2006-03-08
KX547615_WNV-1A_Crow_USA_2006-07-26	WNV-1A	Crow	USA	2006-07-26
KX547475_WNV-1A_Crow_USA_2006-06-08	WNV-1A	Crow	USA	2006-06-08
KX547260_WNV-1A_Crow_USA_2006-10-08	WNV-1A	Crow	USA	2006-10-08
KX547359_WNV-1A_Crow_USA_2006-08-14	WNV-1A	Crow	USA	2006-08-14
KX547270_WNV-1A_Crow_USA_2006-08-23	WNV-1A	Crow	USA	2006-08-23
KX547569_WNV-1A_Crow_USA_2006-09-08	WNV-1A	Crow	USA	2006-09-08
KX547435_WNV-1A_Crow_USA_2006-08-18	WNV-1A	Crow	USA	2006-08-18
KX547243_WNV-1A_Crow_USA_2006-08-23	WNV-1A	Crow	USA	2006-08-23
KX547451_WNV-1A_Crow_USA_2006-08-22	WNV-1A	Crow	USA	2006-08-22
KX547327_WNV-1A_Crow_USA_2006-08-24	WNV-1A	Crow	USA	2006-08-24
KX547180_WNV-1A_Crow_USA_2006-07-09	WNV-1A	Crow	USA	2006-07-09
KX547567_WNV-1A_Crow_USA_2006-08-26	WNV-1A	Crow	USA	2006-08-26
KX547211_WNV-1A_Crow_USA_2006-11-09	WNV-1A	Crow	USA	2006-11-09
KX547546_WNV-1A_Crow_USA_2006-09-19	WNV-1A	Crow	USA	2006-09-19
KX547258_WNV-1A_Crow_USA_2006-12-07	WNV-1A	Crow	USA	2006-12-07
KX547209_WNV-1A_Crow_USA_2006-10-22	WNV-1A	Crow	USA	2006-10-22
KX547595_WNV-1A_Crow_USA_2007-08-23	WNV-1A	Crow	USA	2007-08-23
KX547539_WNV-1A_Crow_USA_2007-08-22	WNV-1A	Crow	USA	2007-08-22
KX547424_WNV-1A_Crow_USA_2007-10-07	WNV-1A	Crow	USA	2007-10-07
KX547496_WNV-1A_Crow_USA_2007-07-25	WNV-1A	Crow	USA	2007-07-25
KX547297_WNV-1A_Crow_USA_2007-06-08	WNV-1A	Crow	USA	2007-06-08
KX547470_WNV-1A_Crow_USA_2007-09-08	WNV-1A	Crow	USA	2007-09-08
KX547290_WNV-1A_Crow_USA_2007-08-13	WNV-1A	Crow	USA	2007-08-13
KX547452_WNV-1A_Crow_USA_2007-08-14	WNV-1A	Crow	USA	2007-08-14
KX547447_WNV-1A_Crow_USA_2007-08-08	WNV-1A	Crow	USA	2007-08-08
KX547516_WNV-1A_Crow_USA_2007-08-22	WNV-1A	Crow	USA	2007-08-22
KX547500_WNV-1A_Crow_USA_2007-08-23	WNV-1A	Crow	USA	2007-08-23
KX547491_WNV-1A_Crow_USA_2007-04-09	WNV-1A	Crow	USA	2007-04-09
KX547371_WNV-1A_Crow_USA_2007-09-20	WNV-1A	Crow	USA	2007-09-20
KX547545_WNV-1A_Crow_USA_2007-09-28	WNV-1A	Crow	USA	2007-09-28
KX547616_WNV-1A_Crow_USA_2007-09-20	WNV-1A	Crow	USA	2007-09-20
KX547195_WNV-1A_Crow_USA_2007-09-19	WNV-1A	Crow	USA	2007-09-19
KX547580_WNV-1A_Crow_USA_2008-08-13	WNV-1A	Crow	USA	2008-08-13
KX547404_WNV-1A_Crow_USA_2008-08-18	WNV-1A	Crow	USA	2008-08-18
KX547309_WNV-1A_Crow_USA_2008-08-14	WNV-1A	Crow	USA	2008-08-14
KX547440_WNV-1A_Crow_USA_2008-08-19	WNV-1A	Crow	USA	2008-08-19
KX547187_WNV-1A_Crow_USA_2008-08-28	WNV-1A	Crow	USA	2008-08-28
KX547372_WNV-1A_Crow_USA_2009-08-13	WNV-1A	Crow	USA	2009-08-13
KX547611_WNV-1A_Crow_USA_2009-08-27	WNV-1A	Crow	USA	2009-08-27
KX547585_WNV-1A_Crow_USA_2009-02-09	WNV-1A	Crow	USA	2009-02-09
KX547518_WNV-1A_Crow_USA_2009-08-31	WNV-1A	Crow	USA	2009-08-31
KX547300_WNV-1A_Crow_USA_2009-08-17	WNV-1A	Crow	USA	2009-08-17
KX547561_WNV-1A_Crow_USA_2009-01-09	WNV-1A	Crow	USA	2009-01-09
KX547515_WNV-1A_Crow_USA_2009-02-09	WNV-1A	Crow	USA	2009-02-09
KX547598_WNV-1A_Crow_USA_2009-03-09	WNV-1A	Crow	USA	2009-03-09
KX547319_WNV-1A_Crow_USA_2009-07-09	WNV-1A	Crow	USA	2009-07-09
KX547214_WNV-1A_Crow_USA_2009-10-09	WNV-1A	Crow	USA	2009-10-09
KX547498_WNV-1A_Crow_USA_2009-09-09	WNV-1A	Crow	USA	2009-09-09
KX547517_WNV-1A_Crow_USA_2009-04-09	WNV-1A	Crow	USA	2009-04-09
KX547373_WNV-1A_Crow_USA_2009-09-30	WNV-1A	Crow	USA	2009-09-30
KX547568_WNV-1A_Crow_USA_2010-08-20	WNV-1A	Crow	USA	2010-08-20
KX547600_WNV-1A_Crow_USA_2010-09-13	WNV-1A	Crow	USA	2010-09-13
KX547494_WNV-1A_Crow_USA_2010-12-09	WNV-1A	Crow	USA	2010-12-09
KX547278_WNV-1A_Crow_USA_2012-09-17	WNV-1A	Crow	USA	2012-09-17
KX547484_WNV-1A_Crow_USA_2002-01-10	WNV-1A	Crow	USA	2002-01-10
KX547522_WNV-1A_Crow_USA_2009-10-08	WNV-1A	Crow	USA	2009-10-08
KX547172_WNV-1A_Crow_USA_2009-02-09	WNV-1A	Crow	USA	2009-02-09
KX547456_WNV-1A_Mosquito_USA_2012-07-31	WNV-1A	Mosquito	USA	2012-07-31
KX547340_WNV-1A_Mosquito_USA_2012-08-16	WNV-1A	Mosquito	USA	2012-08-16
KX547174_WNV-1A_Mosquito_USA_2013-07-16	WNV-1A	Mosquito	USA	2013-07-16
KX547323_WNV-1A_Mosquito_USA_2013-07-31	WNV-1A	Mosquito	USA	2013-07-31
KX547235_WNV-1A_Mosquito_USA_2015-08-13	WNV-1A	Mosquito	USA	2015-08-13
KX547273_WNV-1A_Mosquito_USA_2006-07-31	WNV-1A	Mosquito	USA	2006-07-31
KX547607_WNV-1A_Mosquito_USA_2006-08-28	WNV-1A	Mosquito	USA	2006-08-28
KX547268_WNV-1A_Mosquito_USA_2006-09-08	WNV-1A	Mosquito	USA	2006-09-08
KX547164_WNV-1A_Mosquito_USA_2006-08-09	WNV-1A	Mosquito	USA	2006-08-09
KX547431_WNV-1A_Mosquito_USA_2006-08-17	WNV-1A	Mosquito	USA	2006-08-17
KX547215_WNV-1A_Mosquito_USA_2006-08-22	WNV-1A	Mosquito	USA	2006-08-22
KX547342_WNV-1A_Mosquito_USA_2006-10-08	WNV-1A	Mosquito	USA	2006-10-08
KX547350_WNV-1A_Mosquito_USA_2006-07-28	WNV-1A	Mosquito	USA	2006-07-28
KX547224_WNV-1A_Mosquito_USA_2006-08-09	WNV-1A	Mosquito	USA	2006-08-09
KX547502_WNV-1A_Mosquito_USA_2006-09-13	WNV-1A	Mosquito	USA	2006-09-13
KX547349_WNV-1A_Mosquito_USA_2006-08-31	WNV-1A	Mosquito	USA	2006-08-31
KX547208_WNV-1A_Mosquito_USA_2007-02-07	WNV-1A	Mosquito	USA	2007-02-07
KX547219_WNV-1A_Mosquito_USA_2007-08-30	WNV-1A	Mosquito	USA	2007-08-30
KX547392_WNV-1A_Mosquito_USA_2007-08-08	WNV-1A	Mosquito	USA	2007-08-08
KX547257_WNV-1A_Mosquito_USA_2007-09-24	WNV-1A	Mosquito	USA	2007-09-24
KX547326_WNV-1A_Mosquito_USA_2007-01-08	WNV-1A	Mosquito	USA	2007-01-08
KX547510_WNV-1A_Mosquito_USA_2007-09-14	WNV-1A	Mosquito	USA	2007-09-14
KX547226_WNV-1A_Mosquito_USA_2007-07-25	WNV-1A	Mosquito	USA	2007-07-25
KX547426_WNV-1A_Mosquito_USA_2007-08-08	WNV-1A	Mosquito	USA	2007-08-08
KX547357_WNV-1A_Mosquito_USA_2007-07-08	WNV-1A	Mosquito	USA	2007-07-08
KX547399_WNV-1A_Mosquito_USA_2007-06-09	WNV-1A	Mosquito	USA	2007-06-09
KX547231_WNV-1A_Mosquito_USA_2007-07-08	WNV-1A	Mosquito	USA	2007-07-08
KX547543_WNV-1A_Mosquito_USA_2007-05-09	WNV-1A	Mosquito	USA	2007-05-09
KX547191_WNV-1A_Mosquito_USA_2008-07-08	WNV-1A	Mosquito	USA	2008-07-08
KX547335_WNV-1A_Mosquito_USA_2008-05-08	WNV-1A	Mosquito	USA	2008-05-08
KX547436_WNV-1A_Mosquito_USA_2008-08-09	WNV-1A	Mosquito	USA	2008-08-09
KX547186_WNV-1A_Mosquito_USA_2008-08-07	WNV-1A	Mosquito	USA	2008-08-07
KX547558_WNV-1A_Mosquito_USA_2008-04-09	WNV-1A	Mosquito	USA	2008-04-09
KX547284_WNV-1A_Mosquito_USA_2008-08-15	WNV-1A	Mosquito	USA	2008-08-15
KX547352_WNV-1A_Mosquito_USA_2008-08-14	WNV-1A	Mosquito	USA	2008-08-14
KX547606_WNV-1A_Mosquito_USA_2008-01-08	WNV-1A	Mosquito	USA	2008-01-08
KX547504_WNV-1A_Mosquito_USA_2008-09-19	WNV-1A	Mosquito	USA	2008-09-19
KX547175_WNV-1A_Mosquito_USA_2008-10-07	WNV-1A	Mosquito	USA	2008-10-07
KX547401_WNV-1A_Mosquito_USA_2008-09-16	WNV-1A	Mosquito	USA	2008-09-16
KX547183_WNV-1A_Mosquito_USA_2008-07-22	WNV-1A	Mosquito	USA	2008-07-22
KX547240_WNV-1A_Mosquito_USA_2008-03-09	WNV-1A	Mosquito	USA	2008-03-09
KX547608_WNV-1A_Mosquito_USA_2009-08-25	WNV-1A	Mosquito	USA	2009-08-25
KX547541_WNV-1A_Mosquito_USA_2009-08-28	WNV-1A	Mosquito	USA	2009-08-28
KX547406_WNV-1A_Mosquito_USA_2009-09-25	WNV-1A	Mosquito	USA	2009-09-25
KX547348_WNV-1A_Mosquito_USA_2009-08-14	WNV-1A	Mosquito	USA	2009-08-14
KX547368_WNV-1A_Mosquito_USA_2009-08-28	WNV-1A	Mosquito	USA	2009-08-28
KX547434_WNV-1A_Mosquito_USA_2009-11-09	WNV-1A	Mosquito	USA	2009-11-09
KX547463_WNV-1A_Mosquito_USA_2009-08-25	WNV-1A	Mosquito	USA	2009-08-25
KX547292_WNV-1A_Mosquito_USA_2009-09-16	WNV-1A	Mosquito	USA	2009-09-16
KX547306_WNV-1A_Mosquito_USA_2009-02-09	WNV-1A	Mosquito	USA	2009-02-09
KX547464_WNV-1A_Mosquito_USA_2009-09-16	WNV-1A	Mosquito	USA	2009-09-16
KX547203_WNV-1A_Mosquito_USA_2001-04-10	WNV-1A	Mosquito	USA	2001-04-10
KX547391_WNV-1A_Mosquito_USA_2010-08-25	WNV-1A	Mosquito	USA	2010-08-25
KX547376_WNV-1A_Mosquito_USA_2010-09-16	WNV-1A	Mosquito	USA	2010-09-16
KX547562_WNV-1A_Mosquito_USA_2010-07-27	WNV-1A	Mosquito	USA	2010-07-27
KX547572_WNV-1A_Mosquito_USA_2010-06-07	WNV-1A	Mosquito	USA	2010-06-07
KX547582_WNV-1A_Mosquito_USA_2010-02-07	WNV-1A	Mosquito	USA	2010-02-07
KX547225_WNV-1A_Mosquito_USA_2010-09-17	WNV-1A	Mosquito	USA	2010-09-17
KX547294_WNV-1A_Mosquito_USA_2010-09-30	WNV-1A	Mosquito	USA	2010-09-30
KX547279_WNV-1A_Mosquito_USA_2010-08-07	WNV-1A	Mosquito	USA	2010-08-07
KX547361_WNV-1A_Mosquito_USA_2010-12-08	WNV-1A	Mosquito	USA	2010-12-08
KX547388_WNV-1A_Mosquito_USA_2010-08-26	WNV-1A	Mosquito	USA	2010-08-26
KX547242_WNV-1A_Mosquito_USA_2010-03-08	WNV-1A	Mosquito	USA	2010-03-08
KX547442_WNV-1A_Mosquito_USA_2010-08-31	WNV-1A	Mosquito	USA	2010-08-31
KX547276_WNV-1A_Mosquito_USA_2011-07-18	WNV-1A	Mosquito	USA	2011-07-18
KX547227_WNV-1A_Mosquito_USA_2011-01-09	WNV-1A	Mosquito	USA	2011-01-09
KX547457_WNV-1A_Mosquito_USA_2011-07-27	WNV-1A	Mosquito	USA	2011-07-27
KX547295_WNV-1A_Mosquito_USA_2011-08-24	WNV-1A	Mosquito	USA	2011-08-24
KX547438_WNV-1A_Mosquito_USA_2011-10-08	WNV-1A	Mosquito	USA	2011-10-08
KX547529_WNV-1A_Mosquito_USA_2011-08-24	WNV-1A	Mosquito	USA	2011-08-24
KX547417_WNV-1A_Mosquito_USA_2011-07-22	WNV-1A	Mosquito	USA	2011-07-22
KX547216_WNV-1A_Mosquito_USA_2011-09-16	WNV-1A	Mosquito	USA	2011-09-16
KX547449_WNV-1A_Mosquito_USA_2011-06-07	WNV-1A	Mosquito	USA	2011-06-07
KX547488_WNV-1A_Mosquito_USA_2011-09-15	WNV-1A	Mosquito	USA	2011-09-15
KX547537_WNV-1A_Mosquito_USA_2011-09-27	WNV-1A	Mosquito	USA	2011-09-27
KX547495_WNV-1A_Mosquito_USA_2011-07-21	WNV-1A	Mosquito	USA	2011-07-21
KX547369_WNV-1A_Mosquito_USA_2011-08-25	WNV-1A	Mosquito	USA	2011-08-25
KX547380_WNV-1A_Mosquito_USA_2012-11-07	WNV-1A	Mosquito	USA	2012-11-07
KX547334_WNV-1A_Mosquito_USA_2012-06-18	WNV-1A	Mosquito	USA	2012-06-18
KX547315_WNV-1A_Mosquito_USA_2012-08-24	WNV-1A	Mosquito	USA	2012-08-24
KX547559_WNV-1A_Mosquito_USA_2012-11-09	WNV-1A	Mosquito	USA	2012-11-09
KX547497_WNV-1A_Mosquito_USA_2012-01-08	WNV-1A	Mosquito	USA	2012-01-08
KX547555_WNV-1A_Mosquito_USA_2012-07-17	WNV-1A	Mosquito	USA	2012-07-17
KX547200_WNV-1A_Mosquito_USA_2012-08-16	WNV-1A	Mosquito	USA	2012-08-16
KX547337_WNV-1A_Mosquito_USA_2012-09-28	WNV-1A	Mosquito	USA	2012-09-28
KX547574_WNV-1A_Mosquito_USA_2012-10-07	WNV-1A	Mosquito	USA	2012-10-07
KX547234_WNV-1A_Mosquito_USA_2012-03-07	WNV-1A	Mosquito	USA	2012-03-07
KX547520_WNV-1A_Mosquito_USA_2012-11-09	WNV-1A	Mosquito	USA	2012-11-09
KX547604_WNV-1A_Mosquito_USA_2013-08-28	WNV-1A	Mosquito	USA	2013-08-28
KX547473_WNV-1A_Mosquito_USA_2013-07-17	WNV-1A	Mosquito	USA	2013-07-17
KX547330_WNV-1A_Mosquito_USA_2013-09-18	WNV-1A	Mosquito	USA	2013-09-18
KX547190_WNV-1A_Mosquito_USA_2013-12-07	WNV-1A	Mosquito	USA	2013-12-07
KX547196_WNV-1A_Mosquito_USA_2013-09-17	WNV-1A	Mosquito	USA	2013-09-17
KX547184_WNV-1A_Mosquito_USA_2013-08-28	WNV-1A	Mosquito	USA	2013-08-28
KX547328_WNV-1A_Mosquito_USA_2013-03-07	WNV-1A	Mosquito	USA	2013-03-07
KX547358_WNV-1A_Mosquito_USA_2013-09-20	WNV-1A	Mosquito	USA	2013-09-20
KX547254_WNV-1A_Mosquito_USA_2013-07-17	WNV-1A	Mosquito	USA	2013-07-17
KX547333_WNV-1A_Mosquito_USA_2013-09-10	WNV-1A	Mosquito	USA	2013-09-10
KX547465_WNV-1A_Mosquito_USA_2013-07-31	WNV-1A	Mosquito	USA	2013-07-31
KX547524_WNV-1A_Mosquito_USA_2013-08-21	WNV-1A	Mosquito	USA	2013-08-21
KX547483_WNV-1A_Mosquito_USA_2014-03-07	WNV-1A	Mosquito	USA	2014-03-07
KX547221_WNV-1A_Mosquito_USA_2014-09-23	WNV-1A	Mosquito	USA	2014-09-23
KX547485_WNV-1A_Mosquito_USA_2014-06-13	WNV-1A	Mosquito	USA	2014-06-13
KX547445_WNV-1A_Mosquito_USA_2014-09-17	WNV-1A	Mosquito	USA	2014-09-17
KX547353_WNV-1A_Mosquito_USA_2000-11-07	WNV-1A	Mosquito	USA	2000-11-07
KX547386_WNV-1A_Mosquito_USA_2000-07-21	WNV-1A	Mosquito	USA	2000-07-21
KX547411_WNV-1A_Mosquito_USA_2003-10-07	WNV-1A	Mosquito	USA	2003-10-07
KX547614_WNV-1A_Mosquito_USA_2005-06-07	WNV-1A	Mosquito	USA	2005-06-07
KX547566_WNV-1A_Mosquito_USA_2002-07-24	WNV-1A	Mosquito	USA	2002-07-24
KX547251_WNV-1A_Mosquito_USA_2002-07-19	WNV-1A	Mosquito	USA	2002-07-19
KX547377_WNV-1A_Mosquito_USA_2005-07-21	WNV-1A	Mosquito	USA	2005-07-21
KX547199_WNV-1A_Mosquito_USA_2005-07-20	WNV-1A	Mosquito	USA	2005-07-20
KX547437_WNV-1A_Mosquito_USA_2003-07-29	WNV-1A	Mosquito	USA	2003-07-29
KX547581_WNV-1A_Mosquito_USA_2003-07-29	WNV-1A	Mosquito	USA	2003-07-29
KX547303_WNV-1A_Mosquito_USA_2005-07-27	WNV-1A	Mosquito	USA	2005-07-27
KX547272_WNV-1A_Mosquito_USA_2001-07-08	WNV-1A	Mosquito	USA	2001-07-08
KX547266_WNV-1A_Mosquito_USA_2002-09-08	WNV-1A	Mosquito	USA	2002-09-08
KX547393_WNV-1A_Mosquito_USA_2002-06-08	WNV-1A	Mosquito	USA	2002-06-08
KX547444_WNV-1A_Mosquito_USA_2002-06-08	WNV-1A	Mosquito	USA	2002-06-08
KX547509_WNV-1A_Mosquito_USA_2002-08-13	WNV-1A	Mosquito	USA	2002-08-13
KX547468_WNV-1A_Mosquito_USA_2003-11-08	WNV-1A	Mosquito	USA	2003-11-08
KX547218_WNV-1A_Mosquito_USA_2003-08-14	WNV-1A	Mosquito	USA	2003-08-14
KX547363_WNV-1A_Mosquito_USA_2003-08-13	WNV-1A	Mosquito	USA	2003-08-13
KX547176_WNV-1A_Mosquito_USA_2003-12-08	WNV-1A	Mosquito	USA	2003-12-08
KX547454_WNV-1A_Mosquito_USA_2004-03-08	WNV-1A	Mosquito	USA	2004-03-08
KX547351_WNV-1A_Mosquito_USA_2004-04-08	WNV-1A	Mosquito	USA	2004-04-08
KX547298_WNV-1A_Mosquito_USA_2004-03-08	WNV-1A	Mosquito	USA	2004-03-08
KX547610_WNV-1A_Mosquito_USA_2004-10-08	WNV-1A	Mosquito	USA	2004-10-08
KX547477_WNV-1A_Mosquito_USA_2004-10-08	WNV-1A	Mosquito	USA	2004-10-08
KX547538_WNV-1A_Mosquito_USA_2001-08-15	WNV-1A	Mosquito	USA	2001-08-15
KX547210_WNV-1A_Mosquito_USA_2001-08-17	WNV-1A	Mosquito	USA	2001-08-17
KX547189_WNV-1A_Mosquito_USA_2002-09-08	WNV-1A	Mosquito	USA	2002-09-08
KX547503_WNV-1A_Mosquito_USA_2002-08-14	WNV-1A	Mosquito	USA	2002-08-14
KX547247_WNV-1A_Mosquito_USA_2002-08-14	WNV-1A	Mosquito	USA	2002-08-14
KX547531_WNV-1A_Mosquito_USA_2003-08-13	WNV-1A	Mosquito	USA	2003-08-13
KX547455_WNV-1A_Mosquito_USA_2003-08-13	WNV-1A	Mosquito	USA	2003-08-13
KX547188_WNV-1A_Mosquito_USA_2003-08-15	WNV-1A	Mosquito	USA	2003-08-15
KX547256_WNV-1A_Mosquito_USA_2004-10-08	WNV-1A	Mosquito	USA	2004-10-08
KX547310_WNV-1A_Mosquito_USA_2003-08-26	WNV-1A	Mosquito	USA	2003-08-26
KX547573_WNV-1A_Mosquito_USA_2003-04-08	WNV-1A	Mosquito	USA	2003-04-08
KX547205_WNV-1A_Mosquito_USA_2005-08-19	WNV-1A	Mosquito	USA	2005-08-19
KX547395_WNV-1A_Mosquito_USA_2000-08-31	WNV-1A	Mosquito	USA	2000-08-31
KX547519_WNV-1A_Mosquito_USA_2000-01-09	WNV-1A	Mosquito	USA	2000-01-09
KX547602_WNV-1A_Mosquito_USA_2000-01-09	WNV-1A	Mosquito	USA	2000-01-09
KX547374_WNV-1A_Mosquito_USA_2002-08-23	WNV-1A	Mosquito	USA	2002-08-23
KX547370_WNV-1A_Mosquito_USA_2005-08-30	WNV-1A	Mosquito	USA	2005-08-30
KX547478_WNV-1A_Mosquito_USA_2001-08-09	WNV-1A	Mosquito	USA	2001-08-09
KX547316_WNV-1A_Mosquito_USA_2001-09-13	WNV-1A	Mosquito	USA	2001-09-13
KX547617_WNV-1A_Mosquito_USA_2003-08-26	WNV-1A	Mosquito	USA	2003-08-26
KX547362_WNV-1A_Mosquito_USA_2005-08-31	WNV-1A	Mosquito	USA	2005-08-31
KX547182_WNV-1A_Mosquito_USA_2002-11-09	WNV-1A	Mosquito	USA	2002-11-09
KX547245_WNV-1A_Mosquito_USA_2002-09-13	WNV-1A	Mosquito	USA	2002-09-13
KX547378_WNV-1A_Mosquito_USA_2002-11-09	WNV-1A	Mosquito	USA	2002-11-09
KX547402_WNV-1A_Mosquito_USA_2002-09-18	WNV-1A	Mosquito	USA	2002-09-18
KX547592_WNV-1A_Mosquito_USA_2003-08-22	WNV-1A	Mosquito	USA	2003-08-22
KX547241_WNV-1A_Mosquito_USA_2003-09-09	WNV-1A	Mosquito	USA	2003-09-09
KX547513_WNV-1A_Mosquito_USA_2005-09-14	WNV-1A	Mosquito	USA	2005-09-14
KX547230_WNV-1A_Mosquito_USA_2002-09-20	WNV-1A	Mosquito	USA	2002-09-20
KX547586_WNV-1A_Mosquito_USA_2002-09-19	WNV-1A	Mosquito	USA	2002-09-19
KX547505_WNV-1A_Mosquito_USA_2002-09-26	WNV-1A	Mosquito	USA	2002-09-26
KX547480_WNV-1A_Mosquito_USA_2003-09-22	WNV-1A	Mosquito	USA	2003-09-22
KX547408_WNV-1A_Mosquito_USA_2004-09-13	WNV-1A	Mosquito	USA	2004-09-13
KX547486_WNV-1A_Mosquito_USA_2005-09-13	WNV-1A	Mosquito	USA	2005-09-13
KX547396_WNV-1A_Mosquito_USA_2005-09-16	WNV-1A	Mosquito	USA	2005-09-16
KX547314_WNV-1A_Mosquito_USA_2002-09-27	WNV-1A	Mosquito	USA	2002-09-27
KX547492_WNV-1A_Mosquito_USA_2002-09-26	WNV-1A	Mosquito	USA	2002-09-26
KX547248_WNV-1A_Mosquito_USA_2003-09-26	WNV-1A	Mosquito	USA	2003-09-26
KX547526_WNV-1A_Mosquito_USA_2003-05-09	WNV-1A	Mosquito	USA	2003-05-09
KX547277_WNV-1A_Mosquito_USA_2004-09-23	WNV-1A	Mosquito	USA	2004-09-23
KX547599_WNV-1A_Mosquito_USA_2005-09-29	WNV-1A	Mosquito	USA	2005-09-29
KX547383_WNV-1A_Mosquito_USA_2002-04-10	WNV-1A	Mosquito	USA	2002-04-10
KX547379_WNV-1A_Mosquito_USA_2004-09-28	WNV-1A	Mosquito	USA	2004-09-28
KX547212_WNV-1A_Mosquito_USA_2003-09-30	WNV-1A	Mosquito	USA	2003-09-30
KX547193_WNV-1A_Mosquito_USA_2005-07-10	WNV-1A	Mosquito	USA	2005-07-10
KX547430_WNV-1A_Mosquito_USA_2009-08-18	WNV-1A	Mosquito	USA	2009-08-18
KX547171_WNV-1A_Mosquito_USA_2011-03-08	WNV-1A	Mosquito	USA	2011-03-08
KX547192_WNV-1A_Mosquito_USA_2011-08-24	WNV-1A	Mosquito	USA	2011-08-24
KX547325_WNV-1A_Mosquito_USA_2011-09-20	WNV-1A	Mosquito	USA	2011-09-20
KX547576_WNV-1A_Mosquito_USA_2011-07-10	WNV-1A	Mosquito	USA	2011-07-10
KX547293_WNV-1A_Mosquito_USA_2011-08-24	WNV-1A	Mosquito	USA	2011-08-24
KX547375_WNV-1A_Mosquito_USA_2011-08-09	WNV-1A	Mosquito	USA	2011-08-09
KX547291_WNV-1A_Mosquito_USA_2012-08-14	WNV-1A	Mosquito	USA	2012-08-14
KX547547_WNV-1A_Mosquito_USA_2012-08-23	WNV-1A	Mosquito	USA	2012-08-23
KX547198_WNV-1A_Mosquito_USA_2012-08-28	WNV-1A	Mosquito	USA	2012-08-28
KX547540_WNV-1A_Mosquito_USA_2012-09-27	WNV-1A	Mosquito	USA	2012-09-27
KX547410_WNV-1A_Mosquito_USA_2012-07-30	WNV-1A	Mosquito	USA	2012-07-30
KX547356_WNV-1A_Mosquito_USA_2012-07-08	WNV-1A	Mosquito	USA	2012-07-08
KX547556_WNV-1A_Mosquito_USA_2012-06-09	WNV-1A	Mosquito	USA	2012-06-09
KX547280_WNV-1A_Mosquito_USA_2012-10-09	WNV-1A	Mosquito	USA	2012-10-09
KX547389_WNV-1A_Mosquito_USA_2012-07-09	WNV-1A	Mosquito	USA	2012-07-09
KX547274_WNV-1A_Mosquito_USA_2013-05-09	WNV-1A	Mosquito	USA	2013-05-09
KX547167_WNV-1A_Mosquito_USA_2013-04-09	WNV-1A	Mosquito	USA	2013-04-09
KX547467_WNV-1A_Mosquito_USA_2013-12-09	WNV-1A	Mosquito	USA	2013-12-09
KX547565_WNV-1A_Mosquito_USA_2013-09-24	WNV-1A	Mosquito	USA	2013-09-24
KX547551_WNV-1A_Mosquito_USA_2013-03-10	WNV-1A	Mosquito	USA	2013-03-10
KX547344_WNV-1A_Mosquito_USA_2013-07-24	WNV-1A	Mosquito	USA	2013-07-24
KX547482_WNV-1A_Mosquito_USA_2013-07-08	WNV-1A	Mosquito	USA	2013-07-08
KX547324_WNV-1A_Mosquito_USA_2013-08-14	WNV-1A	Mosquito	USA	2013-08-14
KX547269_WNV-1A_Mosquito_USA_2013-08-23	WNV-1A	Mosquito	USA	2013-08-23
KX547514_WNV-1A_Mosquito_USA_2013-12-09	WNV-1A	Mosquito	USA	2013-12-09
KX547548_WNV-1A_Mosquito_USA_2014-02-09	WNV-1A	Mosquito	USA	2014-02-09
KX547206_WNV-1A_Mosquito_USA_2015-07-08	WNV-1A	Mosquito	USA	2015-07-08
KX547286_WNV-1A_Mosquito_USA_2015-03-09	WNV-1A	Mosquito	USA	2015-03-09
KX547450_WNV-1A_Mosquito_USA_2015-05-08	WNV-1A	Mosquito	USA	2015-05-08
KX547169_WNV-1A_Mosquito_USA_2015-02-09	WNV-1A	Mosquito	USA	2015-02-09
KX547619_WNV-1A_Mosquito_USA_2002-08-15	WNV-1A	Mosquito	USA	2002-08-15
KX547178_WNV-1A_Mosquito_USA_2003-08-13	WNV-1A	Mosquito	USA	2003-08-13
KX547322_WNV-1A_Mosquito_USA_2003-08-19	WNV-1A	Mosquito	USA	2003-08-19
KX547239_WNV-1A_Mosquito_USA_2003-08-20	WNV-1A	Mosquito	USA	2003-08-20
KX547252_WNV-1A_Mosquito_USA_2002-09-13	WNV-1A	Mosquito	USA	2002-09-13
KX547613_WNV-1A_Mosquito_USA_2003-08-27	WNV-1A	Mosquito	USA	2003-08-27
KX547550_WNV-1A_Mosquito_USA_2003-04-09	WNV-1A	Mosquito	USA	2003-04-09
KX547301_WNV-1A_Mosquito_USA_2002-10-09	WNV-1A	Mosquito	USA	2002-10-09
KX547414_WNV-1A_Mosquito_USA_2002-10-09	WNV-1A	Mosquito	USA	2002-10-09
KX547428_WNV-1A_Mosquito_USA_2002-09-26	WNV-1A	Mosquito	USA	2002-09-26
KX547170_WNV-1A_Mosquito_USA_2003-09-23	WNV-1A	Mosquito	USA	2003-09-23
KX547213_WNV-1A_BlueJay_USA_2002-09-13	WNV-1A	BlueJay	USA	2002-09-13
KX547320_WNV-1A_BlueJay_USA_2002-09-17	WNV-1A	BlueJay	USA	2002-09-17
KX547331_WNV-1A_BlueJay_USA_2002-09-26	WNV-1A	BlueJay	USA	2002-09-26
KX547593_WNV-1A_BlueJay_USA_2003-09-28	WNV-1A	BlueJay	USA	2003-09-28
KX547422_WNV-1A_BlueJay_USA_2003-03-10	WNV-1A	BlueJay	USA	2003-03-10
KX547381_WNV-1A_BlueJay_USA_2003-03-10	WNV-1A	BlueJay	USA	2003-03-10
KX547181_WNV-1A_BlueJay_USA_2003-09-24	WNV-1A	BlueJay	USA	2003-09-24
KX547267_WNV-1A_BlueJay_USA_2003-09-29	WNV-1A	BlueJay	USA	2003-09-29
KX547458_WNV-1A_BlueJay_USA_2003-09-22	WNV-1A	BlueJay	USA	2003-09-22
KX547427_WNV-1A_BlueJay_USA_2004-06-22	WNV-1A	BlueJay	USA	2004-06-22
KX547275_WNV-1A_BlueJay_USA_2004-03-09	WNV-1A	BlueJay	USA	2004-03-09
KX547591_WNV-1A_BlueJay_USA_2004-02-09	WNV-1A	BlueJay	USA	2004-02-09
KX547282_WNV-1A_BlueJay_USA_2004-07-09	WNV-1A	BlueJay	USA	2004-07-09
KX547597_WNV-1A_BlueJay_USA_2004-09-14	WNV-1A	BlueJay	USA	2004-09-14
KX547621_WNV-1A_BlueJay_USA_2004-09-29	WNV-1A	BlueJay	USA	2004-09-29
KX547308_WNV-1A_BlueJay_USA_2004-09-30	WNV-1A	BlueJay	USA	2004-09-30
KX547532_WNV-1A_BlueJay_USA_2005-01-08	WNV-1A	BlueJay	USA	2005-01-08
KX547259_WNV-1A_BlueJay_USA_2005-11-08	WNV-1A	BlueJay	USA	2005-11-08
KX547307_WNV-1A_BlueJay_USA_2005-08-15	WNV-1A	BlueJay	USA	2005-08-15
KX547481_WNV-1A_BlueJay_USA_2005-01-09	WNV-1A	BlueJay	USA	2005-01-09
KX547355_WNV-1A_BlueJay_USA_2005-09-13	WNV-1A	BlueJay	USA	2005-09-13
KX547165_WNV-1A_BlueJay_USA_2005-10-09	WNV-1A	BlueJay	USA	2005-10-09
KX547570_WNV-1A_BlueJay_USA_2005-02-09	WNV-1A	BlueJay	USA	2005-02-09
KX547578_WNV-1A_BlueJay_USA_2005-10-18	WNV-1A	BlueJay	USA	2005-10-18
KX547420_WNV-1A_BlueJay_USA_2006-07-28	WNV-1A	BlueJay	USA	2006-07-28
KX547385_WNV-1A_BlueJay_USA_2006-07-27	WNV-1A	BlueJay	USA	2006-07-27
KX547271_WNV-1A_BlueJay_USA_2006-12-08	WNV-1A	BlueJay	USA	2006-12-08
KX547318_WNV-1A_BlueJay_USA_2006-08-19	WNV-1A	BlueJay	USA	2006-08-19
KX547229_WNV-1A_BlueJay_USA_2006-08-29	WNV-1A	BlueJay	USA	2006-08-29
KX547472_WNV-1A_BlueJay_USA_2006-08-31	WNV-1A	BlueJay	USA	2006-08-31
KX547553_WNV-1A_BlueJay_USA_2006-09-16	WNV-1A	BlueJay	USA	2006-09-16
KX547382_WNV-1A_BlueJay_USA_2007-08-24	WNV-1A	BlueJay	USA	2007-08-24
KX547535_WNV-1A_BlueJay_USA_2007-06-09	WNV-1A	BlueJay	USA	2007-06-09
KX547589_WNV-1A_BlueJay_USA_2007-08-24	WNV-1A	BlueJay	USA	2007-08-24
KX547329_WNV-1A_BlueJay_USA_2007-08-24	WNV-1A	BlueJay	USA	2007-08-24
KX547339_WNV-1A_BlueJay_USA_2007-11-09	WNV-1A	BlueJay	USA	2007-11-09
KX547365_WNV-1A_BlueJay_USA_2008-07-30	WNV-1A	BlueJay	USA	2008-07-30
KX547476_WNV-1A_BlueJay_USA_2008-07-08	WNV-1A	BlueJay	USA	2008-07-08
KX547407_WNV-1A_BlueJay_USA_2009-08-27	WNV-1A	BlueJay	USA	2009-08-27
KX547265_WNV-1A_BlueJay_USA_2009-08-31	WNV-1A	BlueJay	USA	2009-08-31
KX547425_WNV-1A_BlueJay_USA_2009-09-09	WNV-1A	BlueJay	USA	2009-09-09
KX547557_WNV-1A_BlueJay_USA_2009-09-22	WNV-1A	BlueJay	USA	2009-09-22
KX547552_WNV-1A_BlueJay_USA_2010-09-16	WNV-1A	BlueJay	USA	2010-09-16
KX547527_WNV-1A_Horse_USA_2002-03-10	WNV-1A	Horse	USA	2002-03-10
KX547166_WNV-1A_Horse_USA_2003-10-28	WNV-1A	Horse	USA	2003-10-28
KX547202_WNV-1A_Gull_USA_2004-09-26	WNV-1A	Gull	USA	2004-09-26
KX547228_WNV-1A_Sparrow_USA_2002-10-09	WNV-1A	Sparrow	USA	2002-10-09
KX547261_WNV-1A_Sparrow_USA_2002-04-09	WNV-1A	Sparrow	USA	2002-04-09
KX547287_WNV-1A_Sparrow_USA_2003-09-29	WNV-1A	Sparrow	USA	2003-09-29
KX547232_WNV-1A_Sparrow_USA_2004-08-30	WNV-1A	Sparrow	USA	2004-08-30
KX547530_WNV-1A_Sparrow_USA_2005-09-30	WNV-1A	Sparrow	USA	2005-09-30
KX547441_WNV-1A_Sparrow_USA_2005-08-16	WNV-1A	Sparrow	USA	2005-08-16
KX547400_WNV-1A_Sparrow_USA_2006-08-30	WNV-1A	Sparrow	USA	2006-08-30
KX547423_WNV-1A_Grackle_USA_2004-07-16	WNV-1A	Grackle	USA	2004-07-16
KX547249_WNV-1A_Grackle_USA_2004-09-15	WNV-1A	Grackle	USA	2004-09-15
KX547596_WNV-1A_Grackle_USA_2005-11-08	WNV-1A	Grackle	USA	2005-11-08
KX547469_WNV-1A_Squirrel_USA_2002-09-19	WNV-1A	Squirrel	USA	2002-09-19
KX547474_WNV-1A_Squirrel_USA_2002-11-10	WNV-1A	Squirrel	USA	2002-11-10
KX547311_WNV-1A_Squirrel_USA_2003-09-25	WNV-1A	Squirrel	USA	2003-09-25
KX547609_WNV-1A_Squirrel_USA_2003-09-25	WNV-1A	Squirrel	USA	2003-09-25
KX547554_WNV-1A_Blackbird_USA_2002-12-09	WNV-1A	Blackbird	USA	2002-12-09
KX547588_WNV-1A_Blackbird_USA_2004-08-27	WNV-1A	Blackbird	USA	2004-08-27
KX547587_WNV-1A_Blackbird_USA_2006-03-08	WNV-1A	Blackbird	USA	2006-03-08
KX547453_WNV-1A_Blackbird_USA_2008-07-29	WNV-1A	Blackbird	USA	2008-07-29
HM538584_WNV-1A_Sparrow_USA_2007-01-15	WNV-1A	Sparrow	USA	2007-01-15
HM488201_WNV-1A_Avian_USA_2007-01-15	WNV-1A	Avian	USA	2007-01-15
HM488203_WNV-1A_Avian_USA_2008-01-15	WNV-1A	Avian	USA	2008-01-15
HM756660_WNV-1A_Hawk_USA_2008-01-15	WNV-1A	Hawk	USA	2008-01-15
HM488204_WNV-1A_Avian_USA_2008-01-15	WNV-1A	Avian	USA	2008-01-15
HM488205_WNV-1A_Avian_USA_2008-01-15	WNV-1A	Avian	USA	2008-01-15
HM488206_WNV-1A_Avian_USA_2008-01-15	WNV-1A	Avian	USA	2008-01-15
HM488207_WNV-1A_BlueJay_USA_2008-01-15	WNV-1A	BlueJay	USA	2008-01-15
HM488114_WNV-1A_Mosquito_USA_2002-01-15	WNV-1A	Mosquito	USA	2002-01-15
HM488115_WNV-1A_Mosquito_USA_2005-01-15	WNV-1A	Mosquito	USA	2005-01-15
HM488116_WNV-1A_Mosquito_USA_2005-01-15	WNV-1A	Mosquito	USA	2005-01-15
HM488117_WNV-1A_Mosquito_USA_2005-01-15	WNV-1A	Mosquito	USA	2005-01-15
KJ145799_WNV-1A_Mosquito_USA_2005-01-15	WNV-1A	Mosquito	USA	2005-01-15
HM488118_WNV-1A_Mosquito_USA_2005-01-15	WNV-1A	Mosquito	USA	2005-01-15
HM488119_WNV-1A_Mosquito_USA_2005-01-15	WNV-1A	Mosquito	USA	2005-01-15
HM488120_WNV-1A_Mosquito_USA_2005-01-15	WNV-1A	Mosquito	USA	2005-01-15
HM488121_WNV-1A_Mosquito_USA_2005-01-15	WNV-1A	Mosquito	USA	2005-01-15
HM488125_WNV-1A_Crow_USA_1999-01-15	WNV-1A	Crow	USA	1999-01-15
HM488126_WNV-1A_Crow_USA_1999-01-15	WNV-1A	Crow	USA	1999-01-15
HM488127_WNV-1A_Crow_USA_1999-01-15	WNV-1A	Crow	USA	1999-01-15
HM488128_WNV-1A_Crow_USA_1999-01-15	WNV-1A	Crow	USA	1999-01-15
KJ145800_WNV-1A_Crow_USA_1999-01-15	WNV-1A	Crow	USA	1999-01-15
HM488129_WNV-1A_Mosquito_USA_2000-01-15	WNV-1A	Mosquito	USA	2000-01-15
HM488130_WNV-1A_Mosquito_USA_2000-01-15	WNV-1A	Mosquito	USA	2000-01-15
HM488131_WNV-1A_Mosquito_USA_2000-01-15	WNV-1A	Mosquito	USA	2000-01-15
HM488132_WNV-1A_Mosquito_USA_2000-01-15	WNV-1A	Mosquito	USA	2000-01-15
HM488133_WNV-1A_Mosquito_USA_2001-01-15	WNV-1A	Mosquito	USA	2001-01-15
HQ671696_WNV-1A_Mosquito_USA_2001-01-15	WNV-1A	Mosquito	USA	2001-01-15
HQ671697_WNV-1A_Mosquito_USA_2001-01-15	WNV-1A	Mosquito	USA	2001-01-15
HM488134_WNV-1A_Mosquito_USA_2001-01-15	WNV-1A	Mosquito	USA	2001-01-15
HM488136_WNV-1A_Mosquito_USA_2001-01-15	WNV-1A	Mosquito	USA	2001-01-15
HM488137_WNV-1A_Mosquito_USA_2002-01-15	WNV-1A	Mosquito	USA	2002-01-15
HQ671698_WNV-1A_Mosquito_USA_2002-01-15	WNV-1A	Mosquito	USA	2002-01-15
HM488208_WNV-1A_Mosquito_USA_2002-01-15	WNV-1A	Mosquito	USA	2002-01-15
HM756648_WNV-1A_Mosquito_USA_2002-01-15	WNV-1A	Mosquito	USA	2002-01-15
HQ671699_WNV-1A_Mosquito_USA_2002-01-15	WNV-1A	Mosquito	USA	2002-01-15
HM488138_WNV-1A_Mosquito_USA_2003-01-15	WNV-1A	Mosquito	USA	2003-01-15
HQ705659_WNV-1A_Mosquito_USA_2003-01-15	WNV-1A	Mosquito	USA	2003-01-15
HM488140_WNV-1A_Mosquito_USA_2003-01-15	WNV-1A	Mosquito	USA	2003-01-15
HM538579_WNV-1A_Mosquito_USA_2003-01-15	WNV-1A	Mosquito	USA	2003-01-15
HM488141_WNV-1A_Mosquito_USA_2003-01-15	WNV-1A	Mosquito	USA	2003-01-15
HM488143_WNV-1A_Mosquito_USA_2004-01-15	WNV-1A	Mosquito	USA	2004-01-15
HM488144_WNV-1A_Mosquito_USA_2004-01-15	WNV-1A	Mosquito	USA	2004-01-15
HM488145_WNV-1A_Mosquito_USA_2004-01-15	WNV-1A	Mosquito	USA	2004-01-15
HM488147_WNV-1A_Mosquito_USA_2004-01-15	WNV-1A	Mosquito	USA	2004-01-15
HM488148_WNV-1A_Mosquito_USA_2004-01-15	WNV-1A	Mosquito	USA	2004-01-15
HM538580_WNV-1A_Mosquito_USA_2005-01-15	WNV-1A	Mosquito	USA	2005-01-15
HM488149_WNV-1A_Mosquito_USA_2005-01-15	WNV-1A	Mosquito	USA	2005-01-15
HM488151_WNV-1A_Mosquito_USA_2005-01-15	WNV-1A	Mosquito	USA	2005-01-15
HM488152_WNV-1A_Mosquito_USA_2005-01-15	WNV-1A	Mosquito	USA	2005-01-15
HM488155_WNV-1A_Mosquito_USA_2006-01-15	WNV-1A	Mosquito	USA	2006-01-15
HM488156_WNV-1A_Mosquito_USA_2006-01-15	WNV-1A	Mosquito	USA	2006-01-15
HM488157_WNV-1A_Mosquito_USA_2006-01-15	WNV-1A	Mosquito	USA	2006-01-15
HM488158_WNV-1A_Mosquito_USA_2006-01-15	WNV-1A	Mosquito	USA	2006-01-15
HM488159_WNV-1A_Mosquito_USA_2006-01-15	WNV-1A	Mosquito	USA	2006-01-15
HM488177_WNV-1A_Avian_USA_2002-01-15	WNV-1A	Avian	USA	2002-01-15
HM488178_WNV-1A_Avian_USA_2002-01-15	WNV-1A	Avian	USA	2002-01-15
HM488179_WNV-1A_Avian_USA_2002-01-15	WNV-1A	Avian	USA	2002-01-15
HM488180_WNV-1A_Avian_USA_2002-01-15	WNV-1A	Avian	USA	2002-01-15
HM488181_WNV-1A_Avian_USA_2002-01-15	WNV-1A	Avian	USA	2002-01-15
HM488182_WNV-1A_Avian_USA_2002-01-15	WNV-1A	Avian	USA	2002-01-15
HQ705669_WNV-1A_BlueJay_USA_2002-01-15	WNV-1A	BlueJay	USA	2002-01-15
HQ671742_WNV-1A_BlueJay_USA_2002-01-15	WNV-1A	BlueJay	USA	2002-01-15
JN183891_WNV-1A_BlueJay_USA_2002-01-15	WNV-1A	BlueJay	USA	2002-01-15
HM488183_WNV-1A_BlueJay_USA_2002-01-15	WNV-1A	BlueJay	USA	2002-01-15
HM488184_WNV-1A_BlueJay_USA_2002-01-15	WNV-1A	BlueJay	USA	2002-01-15
HM488185_WNV-1A_BlueJay_USA_2003-01-15	WNV-1A	BlueJay	USA	2003-01-15
HM756676_WNV-1A_Avian_USA_2003-01-15	WNV-1A	Avian	USA	2003-01-15
HM488186_WNV-1A_Avian_USA_2003-01-15	WNV-1A	Avian	USA	2003-01-15
HM488187_WNV-1A_Avian_USA_2003-01-15	WNV-1A	Avian	USA	2003-01-15
HM538582_WNV-1A_Crow_USA_2004-01-15	WNV-1A	Crow	USA	2004-01-15
HM488188_WNV-1A_Avian_USA_2004-01-15	WNV-1A	Avian	USA	2004-01-15
HM756649_WNV-1A_Mosquito_USA_2006-01-15	WNV-1A	Mosquito	USA	2006-01-15
HM488160_WNV-1A_Mosquito_USA_2006-01-15	WNV-1A	Mosquito	USA	2006-01-15
HM488161_WNV-1A_Mosquito_USA_2007-01-15	WNV-1A	Mosquito	USA	2007-01-15
HM488162_WNV-1A_Mosquito_USA_2007-01-15	WNV-1A	Mosquito	USA	2007-01-15
HM538581_WNV-1A_Mosquito_USA_2007-01-15	WNV-1A	Mosquito	USA	2007-01-15
HM488163_WNV-1A_Mosquito_USA_2007-01-15	WNV-1A	Mosquito	USA	2007-01-15
HM488164_WNV-1A_Mosquito_USA_2007-01-15	WNV-1A	Mosquito	USA	2007-01-15
HM488165_WNV-1A_Mosquito_USA_2007-01-15	WNV-1A	Mosquito	USA	2007-01-15
HM488166_WNV-1A_Mosquito_USA_2008-01-15	WNV-1A	Mosquito	USA	2008-01-15
HM488167_WNV-1A_Mosquito_USA_2008-01-15	WNV-1A	Mosquito	USA	2008-01-15
HM488168_WNV-1A_Mosquito_USA_2008-01-15	WNV-1A	Mosquito	USA	2008-01-15
HM488170_WNV-1A_Mosquito_USA_2008-01-15	WNV-1A	Mosquito	USA	2008-01-15
HM488189_WNV-1A_BlueJay_USA_2004-01-15	WNV-1A	BlueJay	USA	2004-01-15
HM488190_WNV-1A_Avian_USA_2004-01-15	WNV-1A	Avian	USA	2004-01-15
HM488191_WNV-1A_Avian_USA_2004-01-15	WNV-1A	Avian	USA	2004-01-15
HM538583_WNV-1A_Hawk_USA_2004-01-15	WNV-1A	Hawk	USA	2004-01-15
HM488192_WNV-1A_Avian_USA_2005-01-15	WNV-1A	Avian	USA	2005-01-15
HM488193_WNV-1A_Avian_USA_2005-01-15	WNV-1A	Avian	USA	2005-01-15
HM488194_WNV-1A_Avian_USA_2005-01-15	WNV-1A	Avian	USA	2005-01-15
HM488195_WNV-1A_BlueJay_USA_2005-01-15	WNV-1A	BlueJay	USA	2005-01-15
HM488196_WNV-1A_Avian_USA_2005-01-15	WNV-1A	Avian	USA	2005-01-15
HM488197_WNV-1A_Avian_USA_2005-01-15	WNV-1A	Avian	USA	2005-01-15
HM488198_WNV-1A_Mosquito_USA_2005-01-15	WNV-1A	Mosquito	USA	2005-01-15
JN183892_WNV-1A_Mosquito_USA_2005-01-15	WNV-1A	Mosquito	USA	2005-01-15
KJ145832_WNV-1A_Mammal_USA_2007-01-15	WNV-1A	Mammal	USA	2007-01-15
HM756677_WNV-1A_Avian_USA_2005-01-15	WNV-1A	Avian	USA	2005-01-15
HM488253_WNV-1A_Mosquito_USA_2006-01-15	WNV-1A	Mosquito	USA	2006-01-15
HM488254_WNV-1A_Mosquito_USA_2007-01-15	WNV-1A	Mosquito	USA	2007-01-15
HM488171_WNV-1A_Mosquito_USA_2003-01-15	WNV-1A	Mosquito	USA	2003-01-15
HM488172_WNV-1A_Mosquito_USA_2003-01-15	WNV-1A	Mosquito	USA	2003-01-15
HM488173_WNV-1A_Mosquito_USA_2003-01-15	WNV-1A	Mosquito	USA	2003-01-15
HM488174_WNV-1A_Mosquito_USA_2003-01-15	WNV-1A	Mosquito	USA	2003-01-15
HM488209_WNV-1A_Mosquito_USA_2003-01-15	WNV-1A	Mosquito	USA	2003-01-15
HM488210_WNV-1A_Mosquito_USA_2003-01-15	WNV-1A	Mosquito	USA	2003-01-15
HM488212_WNV-1A_Mosquito_USA_2003-01-15	WNV-1A	Mosquito	USA	2003-01-15
JF920728_WNV-1A_Mosquito_USA_2003-01-15	WNV-1A	Mosquito	USA	2003-01-15
HM488175_WNV-1A_Mosquito_USA_2003-01-15	WNV-1A	Mosquito	USA	2003-01-15
HM488213_WNV-1A_Mosquito_USA_2003-01-15	WNV-1A	Mosquito	USA	2003-01-15
HM488214_WNV-1A_Mosquito_USA_2003-01-15	WNV-1A	Mosquito	USA	2003-01-15
HM488215_WNV-1A_Mosquito_USA_2003-01-15	WNV-1A	Mosquito	USA	2003-01-15
HM488216_WNV-1A_Mosquito_USA_2003-01-15	WNV-1A	Mosquito	USA	2003-01-15
HM488176_WNV-1A_Mosquito_USA_2003-01-15	WNV-1A	Mosquito	USA	2003-01-15
HQ671700_WNV-1A_Mosquito_USA_2003-01-15	WNV-1A	Mosquito	USA	2003-01-15
JN183889_WNV-1A_Mosquito_USA_2003-01-15	WNV-1A	Mosquito	USA	2003-01-15
KJ145804_WNV-1A_Mosquito_USA_2003-01-15	WNV-1A	Mosquito	USA	2003-01-15
HM488217_WNV-1A_Mosquito_USA_2003-01-15	WNV-1A	Mosquito	USA	2003-01-15
HM756650_WNV-1A_Mosquito_USA_2003-01-15	WNV-1A	Mosquito	USA	2003-01-15
HM488218_WNV-1A_Mosquito_USA_2003-01-15	WNV-1A	Mosquito	USA	2003-01-15
HM756651_WNV-1A_Mosquito_USA_2003-01-15	WNV-1A	Mosquito	USA	2003-01-15
HM488219_WNV-1A_Mosquito_USA_2003-01-15	WNV-1A	Mosquito	USA	2003-01-15
HM488220_WNV-1A_Mosquito_USA_2003-01-15	WNV-1A	Mosquito	USA	2003-01-15
HM756652_WNV-1A_Mosquito_USA_2003-01-15	WNV-1A	Mosquito	USA	2003-01-15
HM756653_WNV-1A_Mosquito_USA_2003-01-15	WNV-1A	Mosquito	USA	2003-01-15
HQ671701_WNV-1A_Mosquito_USA_2003-01-15	WNV-1A	Mosquito	USA	2003-01-15
HM488221_WNV-1A_Mosquito_USA_2003-01-15	WNV-1A	Mosquito	USA	2003-01-15
HQ671702_WNV-1A_Mosquito_USA_2003-01-15	WNV-1A	Mosquito	USA	2003-01-15
JF920306_WNV-1A_Mosquito_USA_2003-01-15	WNV-1A	Mosquito	USA	2003-01-15
HM756654_WNV-1A_Mosquito_USA_2003-01-15	WNV-1A	Mosquito	USA	2003-01-15
HM488222_WNV-1A_Mosquito_USA_2003-01-15	WNV-1A	Mosquito	USA	2003-01-15
HM488223_WNV-1A_Mosquito_USA_2003-01-15	WNV-1A	Mosquito	USA	2003-01-15
HM488224_WNV-1A_Mosquito_USA_2003-01-15	WNV-1A	Mosquito	USA	2003-01-15
HM488225_WNV-1A_Mosquito_USA_2003-01-15	WNV-1A	Mosquito	USA	2003-01-15
HM488227_WNV-1A_Mosquito_USA_2003-01-15	WNV-1A	Mosquito	USA	2003-01-15
HM488228_WNV-1A_Mosquito_USA_2003-01-15	WNV-1A	Mosquito	USA	2003-01-15
HM488229_WNV-1A_Mosquito_USA_2003-01-15	WNV-1A	Mosquito	USA	2003-01-15
HQ671703_WNV-1A_Mosquito_USA_2003-01-15	WNV-1A	Mosquito	USA	2003-01-15
HM488230_WNV-1A_Mosquito_USA_2003-01-15	WNV-1A	Mosquito	USA	2003-01-15
HM488231_WNV-1A_Mosquito_USA_2003-01-15	WNV-1A	Mosquito	USA	2003-01-15
HM756656_WNV-1A_Mosquito_USA_2003-01-15	WNV-1A	Mosquito	USA	2003-01-15
HM488233_WNV-1A_Mosquito_USA_2003-01-15	WNV-1A	Mosquito	USA	2003-01-15
HM488234_WNV-1A_Mosquito_USA_2003-01-15	WNV-1A	Mosquito	USA	2003-01-15
HQ671704_WNV-1A_Mosquito_USA_2003-01-15	WNV-1A	Mosquito	USA	2003-01-15
HM488235_WNV-1A_Mosquito_USA_2003-01-15	WNV-1A	Mosquito	USA	2003-01-15
HQ671705_WNV-1A_Mosquito_USA_2003-01-15	WNV-1A	Mosquito	USA	2003-01-15
HM488237_WNV-1A_Avian_USA_2008-01-15	WNV-1A	Avian	USA	2008-01-15
HM488238_WNV-1A_Avian_USA_2008-01-15	WNV-1A	Avian	USA	2008-01-15
HM488239_WNV-1A_Avian_USA_2008-01-15	WNV-1A	Avian	USA	2008-01-15
HQ671721_WNV-1A_Crow_USA_2008-01-15	WNV-1A	Crow	USA	2008-01-15
JN183885_WNV-1A_BlueJay_USA_2008-01-15	WNV-1A	BlueJay	USA	2008-01-15
HM488240_WNV-1A_BlueJay_USA_2008-01-15	WNV-1A	BlueJay	USA	2008-01-15
JN183886_WNV-1A_BlueJay_USA_2008-01-15	WNV-1A	BlueJay	USA	2008-01-15
HM488242_WNV-1A_Avian_USA_2008-01-15	WNV-1A	Avian	USA	2008-01-15
HM488243_WNV-1A_Avian_USA_2008-01-15	WNV-1A	Avian	USA	2008-01-15
HM488244_WNV-1A_Avian_USA_2008-01-15	WNV-1A	Avian	USA	2008-01-15
HM488245_WNV-1A_Avian_USA_2008-01-15	WNV-1A	Avian	USA	2008-01-15
HM756657_WNV-1A_Mosquito_USA_2003-01-15	WNV-1A	Mosquito	USA	2003-01-15
HM756658_WNV-1A_Mosquito_USA_2003-01-15	WNV-1A	Mosquito	USA	2003-01-15
HM756659_WNV-1A_Mosquito_USA_2003-01-15	WNV-1A	Mosquito	USA	2003-01-15
HM488246_WNV-1A_Avian_USA_2001-01-15	WNV-1A	Avian	USA	2001-01-15
HM488247_WNV-1A_Avian_USA_2001-01-15	WNV-1A	Avian	USA	2001-01-15
HM756661_WNV-1A_Avian_USA_2001-01-15	WNV-1A	Avian	USA	2001-01-15
HM756662_WNV-1A_Avian_USA_2001-01-15	WNV-1A	Avian	USA	2001-01-15
HM488248_WNV-1A_Avian_USA_2001-01-15	WNV-1A	Avian	USA	2001-01-15
HM488249_WNV-1A_Avian_USA_2001-01-15	WNV-1A	Avian	USA	2001-01-15
HM756663_WNV-1A_Avian_USA_2001-01-15	WNV-1A	Avian	USA	2001-01-15
JN183890_WNV-1A_Mosquito_USA_2003-01-15	WNV-1A	Mosquito	USA	2003-01-15
HM488236_WNV-1A_Mosquito_USA_2003-01-15	WNV-1A	Mosquito	USA	2003-01-15
HM756664_WNV-1A_Avian_USA_2002-01-15	WNV-1A	Avian	USA	2002-01-15
HQ671722_WNV-1A_Crow_USA_2002-01-15	WNV-1A	Crow	USA	2002-01-15
JN183887_WNV-1A_Crow_USA_2002-01-15	WNV-1A	Crow	USA	2002-01-15
HM756665_WNV-1A_Avian_USA_2002-01-15	WNV-1A	Avian	USA	2002-01-15
HM756666_WNV-1A_Avian_USA_2003-01-15	WNV-1A	Avian	USA	2003-01-15
HM756667_WNV-1A_Avian_USA_2003-01-15	WNV-1A	Avian	USA	2003-01-15
KJ145818_WNV-1A_Crow_USA_2003-01-15	WNV-1A	Crow	USA	2003-01-15
HQ705660_WNV-1A_Crow_USA_2003-01-15	WNV-1A	Crow	USA	2003-01-15
HQ671723_WNV-1A_Crow_USA_2003-01-15	WNV-1A	Crow	USA	2003-01-15
HM756668_WNV-1A_Avian_USA_2003-01-15	WNV-1A	Avian	USA	2003-01-15
HM488250_WNV-1A_Avian_USA_2003-01-15	WNV-1A	Avian	USA	2003-01-15
HM756670_WNV-1A_Avian_USA_2003-01-15	WNV-1A	Avian	USA	2003-01-15
HM756671_WNV-1A_Avian_USA_2004-01-15	WNV-1A	Avian	USA	2004-01-15
HM756672_WNV-1A_Avian_USA_2004-01-15	WNV-1A	Avian	USA	2004-01-15
JF899528_WNV-1A_Crow_USA_2004-01-15	WNV-1A	Crow	USA	2004-01-15
HM756673_WNV-1A_Avian_USA_2004-01-15	WNV-1A	Avian	USA	2004-01-15
JN367277_WNV-1A_Crow_USA_2004-01-15	WNV-1A	Crow	USA	2004-01-15
HM488252_WNV-1A_Avian_USA_2005-01-15	WNV-1A	Avian	USA	2005-01-15
JF899529_WNV-1A_Crow_USA_2005-01-15	WNV-1A	Crow	USA	2005-01-15
HQ671724_WNV-1A_Crow_USA_2005-01-15	WNV-1A	Crow	USA	2005-01-15
HQ671728_WNV-1A_Crow_USA_2006-01-15	WNV-1A	Crow	USA	2006-01-15
HQ671729_WNV-1A_Crow_USA_2006-01-15	WNV-1A	Crow	USA	2006-01-15
JN183888_WNV-1A_Crow_USA_2006-01-15	WNV-1A	Crow	USA	2006-01-15
HQ671730_WNV-1A_Crow_USA_2007-01-15	WNV-1A	Crow	USA	2007-01-15
HQ671706_WNV-1A_Mosquito_USA_1999-01-15	WNV-1A	Mosquito	USA	1999-01-15
HQ671708_WNV-1A_Mosquito_USA_2000-01-15	WNV-1A	Mosquito	USA	2000-01-15
HQ671709_WNV-1A_Mosquito_USA_2000-01-15	WNV-1A	Mosquito	USA	2000-01-15
HQ671710_WNV-1A_Mosquito_USA_2000-01-15	WNV-1A	Mosquito	USA	2000-01-15
HQ671711_WNV-1A_Mosquito_USA_2000-01-15	WNV-1A	Mosquito	USA	2000-01-15
HQ671712_WNV-1A_Mosquito_USA_2000-01-15	WNV-1A	Mosquito	USA	2000-01-15
HQ671713_WNV-1A_Crow_USA_2001-01-15	WNV-1A	Crow	USA	2001-01-15
HQ671714_WNV-1A_Mosquito_USA_2001-01-15	WNV-1A	Mosquito	USA	2001-01-15
JF920307_WNV-1A_Mosquito_USA_2001-01-15	WNV-1A	Mosquito	USA	2001-01-15
HQ671715_WNV-1A_Mosquito_USA_2001-01-15	WNV-1A	Mosquito	USA	2001-01-15
HQ671716_WNV-1A_Mosquito_USA_2001-01-15	WNV-1A	Mosquito	USA	2001-01-15
HQ671717_WNV-1A_Mosquito_USA_2001-01-15	WNV-1A	Mosquito	USA	2001-01-15
HQ671718_WNV-1A_Mosquito_USA_2001-01-15	WNV-1A	Mosquito	USA	2001-01-15
HQ671719_WNV-1A_Mosquito_USA_2001-01-15	WNV-1A	Mosquito	USA	2001-01-15
HQ671720_WNV-1A_Crow_USA_2002-01-15	WNV-1A	Crow	USA	2002-01-15
JF730042_WNV-1A_Crow_USA_2007-01-15	WNV-1A	Crow	USA	2007-01-15
JF488097_WNV-1A_Crow_USA_2007-01-15	WNV-1A	Crow	USA	2007-01-15
JF488094_WNV-1A_Crow_USA_2004-01-15	WNV-1A	Crow	USA	2004-01-15
JF488095_WNV-1A_Crow_USA_2009-01-15	WNV-1A	Crow	USA	2009-01-15
JF488096_WNV-1A_Crow_USA_2009-01-15	WNV-1A	Crow	USA	2009-01-15
JF730043_WNV-1A_Mosquito_USA_2002-01-15	WNV-1A	Mosquito	USA	2002-01-15
JF488086_WNV-1A_Mosquito_USA_2004-01-15	WNV-1A	Mosquito	USA	2004-01-15
JF488087_WNV-1A_Mosquito_USA_2004-01-15	WNV-1A	Mosquito	USA	2004-01-15
JF488088_WNV-1A_Mosquito_USA_2004-01-15	WNV-1A	Mosquito	USA	2004-01-15
JF488089_WNV-1A_Mosquito_USA_2004-01-15	WNV-1A	Mosquito	USA	2004-01-15
JF488090_WNV-1A_Mosquito_USA_2004-01-15	WNV-1A	Mosquito	USA	2004-01-15
JF488091_WNV-1A_Mosquito_USA_2004-01-15	WNV-1A	Mosquito	USA	2004-01-15
JF488092_WNV-1A_Mosquito_USA_2004-01-15	WNV-1A	Mosquito	USA	2004-01-15
JF488093_WNV-1A_Mosquito_USA_2005-01-15	WNV-1A	Mosquito	USA	2005-01-15
JF920729_WNV-1A_Mosquito_USA_2006-01-15	WNV-1A	Mosquito	USA	2006-01-15
JF920730_WNV-1A_Mosquito_USA_2006-01-15	WNV-1A	Mosquito	USA	2006-01-15
KJ145810_WNV-1A_Mosquito_USA_2006-01-15	WNV-1A	Mosquito	USA	2006-01-15
JF920731_WNV-1A_Mosquito_USA_2006-01-15	WNV-1A	Mosquito	USA	2006-01-15
JF920732_WNV-1A_Mosquito_USA_2006-01-15	WNV-1A	Mosquito	USA	2006-01-15
JF920733_WNV-1A_Mosquito_USA_2006-01-15	WNV-1A	Mosquito	USA	2006-01-15
JF920734_WNV-1A_Mosquito_USA_2006-01-15	WNV-1A	Mosquito	USA	2006-01-15
JF920735_WNV-1A_Mosquito_USA_2006-01-15	WNV-1A	Mosquito	USA	2006-01-15
JF920736_WNV-1A_Mosquito_USA_2006-01-15	WNV-1A	Mosquito	USA	2006-01-15
JF920737_WNV-1A_Mosquito_USA_2006-01-15	WNV-1A	Mosquito	USA	2006-01-15
JF920738_WNV-1A_Mosquito_USA_2007-01-15	WNV-1A	Mosquito	USA	2007-01-15
JF920739_WNV-1A_Mosquito_USA_2007-01-15	WNV-1A	Mosquito	USA	2007-01-15
JF920740_WNV-1A_Mosquito_USA_2007-01-15	WNV-1A	Mosquito	USA	2007-01-15
JF920741_WNV-1A_Mosquito_USA_2007-01-15	WNV-1A	Mosquito	USA	2007-01-15
JF920742_WNV-1A_Mosquito_USA_2007-01-15	WNV-1A	Mosquito	USA	2007-01-15
JF920743_WNV-1A_Mosquito_USA_2007-01-15	WNV-1A	Mosquito	USA	2007-01-15
JF920744_WNV-1A_Mosquito_USA_2007-01-15	WNV-1A	Mosquito	USA	2007-01-15
JF920745_WNV-1A_Mosquito_USA_2007-01-15	WNV-1A	Mosquito	USA	2007-01-15
JF920746_WNV-1A_Mosquito_USA_2007-01-15	WNV-1A	Mosquito	USA	2007-01-15
JF920747_WNV-1A_Mosquito_USA_2008-01-15	WNV-1A	Mosquito	USA	2008-01-15
JF920749_WNV-1A_Mosquito_USA_2008-01-15	WNV-1A	Mosquito	USA	2008-01-15
JF920750_WNV-1A_Mosquito_USA_2008-01-15	WNV-1A	Mosquito	USA	2008-01-15
JF920751_WNV-1A_Mosquito_USA_2008-01-15	WNV-1A	Mosquito	USA	2008-01-15
JF920752_WNV-1A_Mosquito_USA_2008-01-15	WNV-1A	Mosquito	USA	2008-01-15
JF920753_WNV-1A_Mosquito_USA_2008-01-15	WNV-1A	Mosquito	USA	2008-01-15
JF920754_WNV-1A_Mosquito_USA_2008-01-15	WNV-1A	Mosquito	USA	2008-01-15
JF920755_WNV-1A_Mosquito_USA_2008-01-15	WNV-1A	Mosquito	USA	2008-01-15
JF972636_WNV-1A_Mosquito_USA_2008-01-15	WNV-1A	Mosquito	USA	2008-01-15
JF920756_WNV-1A_Mosquito_USA_2008-01-15	WNV-1A	Mosquito	USA	2008-01-15
JF920757_WNV-1A_Mosquito_USA_2008-01-15	WNV-1A	Mosquito	USA	2008-01-15
JF920758_WNV-1A_Mosquito_USA_2009-01-15	WNV-1A	Mosquito	USA	2009-01-15
JF920759_WNV-1A_Mosquito_USA_2009-01-15	WNV-1A	Mosquito	USA	2009-01-15
JF920760_WNV-1A_Mosquito_USA_2009-01-15	WNV-1A	Mosquito	USA	2009-01-15
KJ145827_WNV-1A_Crow_USA_2010-01-15	WNV-1A	Crow	USA	2010-01-15
KJ145828_WNV-1A_Crow_USA_2010-01-15	WNV-1A	Crow	USA	2010-01-15
KJ145829_WNV-1A_Crow_USA_2010-01-15	WNV-1A	Crow	USA	2010-01-15
KJ501438_WNV-1A_Eagle_USA_2010-01-15	WNV-1A	Eagle	USA	2010-01-15
KJ501233_WNV-1A_BlueJay_USA_2001-01-15	WNV-1A	BlueJay	USA	2001-01-15
KJ501234_WNV-1A_BlueJay_USA_2001-01-15	WNV-1A	BlueJay	USA	2001-01-15
KJ501235_WNV-1A_BlueJay_USA_2001-01-15	WNV-1A	BlueJay	USA	2001-01-15
KJ501236_WNV-1A_Pelican_USA_2009-01-15	WNV-1A	Pelican	USA	2009-01-15
KJ501237_WNV-1A_Pelican_USA_2008-01-15	WNV-1A	Pelican	USA	2008-01-15
KJ501238_WNV-1A_Gull_USA_2008-01-15	WNV-1A	Gull	USA	2008-01-15
KJ501239_WNV-1A_Cormorant_USA_2008-01-15	WNV-1A	Cormorant	USA	2008-01-15
KJ501240_WNV-1A_Cormorant_USA_2008-01-15	WNV-1A	Cormorant	USA	2008-01-15
KJ501241_WNV-1A_Pelican_USA_2009-01-15	WNV-1A	Pelican	USA	2009-01-15
KJ501242_WNV-1A_Pelican_USA_2010-01-15	WNV-1A	Pelican	USA	2010-01-15
KJ501243_WNV-1A_Crow_USA_2001-01-15	WNV-1A	Crow	USA	2001-01-15
KJ501245_WNV-1A_Crow_USA_2001-01-15	WNV-1A	Crow	USA	2001-01-15
KJ501247_WNV-1A_Crow_USA_2001-01-15	WNV-1A	Crow	USA	2001-01-15
KJ501248_WNV-1A_Crow_USA_2001-01-15	WNV-1A	Crow	USA	2001-01-15
KJ501249_WNV-1A_Crow_USA_2001-01-15	WNV-1A	Crow	USA	2001-01-15
KJ501439_WNV-1A_Crow_USA_2001-01-15	WNV-1A	Crow	USA	2001-01-15
KJ501250_WNV-1A_Pelican_USA_2009-01-15	WNV-1A	Pelican	USA	2009-01-15
KJ501251_WNV-1A_Crow_USA_2009-01-15	WNV-1A	Crow	USA	2009-01-15
KJ501253_WNV-1A_Tern_USA_2008-01-15	WNV-1A	Tern	USA	2008-01-15
KJ501254_WNV-1A_Goose_USA_2008-01-15	WNV-1A	Goose	USA	2008-01-15
KJ501255_WNV-1A_Pelican_USA_2008-01-15	WNV-1A	Pelican	USA	2008-01-15
KJ501256_WNV-1A_Pelican_USA_2009-01-15	WNV-1A	Pelican	USA	2009-01-15
KJ501257_WNV-1A_Crow_USA_2002-01-15	WNV-1A	Crow	USA	2002-01-15
KJ501258_WNV-1A_Tern_USA_2007-01-15	WNV-1A	Tern	USA	2007-01-15
KJ501259_WNV-1A_Tern_USA_2008-01-15	WNV-1A	Tern	USA	2008-01-15
KJ501260_WNV-1A_Pelican_USA_2008-01-15	WNV-1A	Pelican	USA	2008-01-15
KJ501440_WNV-1A_Pelican_USA_2008-01-15	WNV-1A	Pelican	USA	2008-01-15
KJ501441_WNV-1A_Hawk_USA_2008-01-15	WNV-1A	Hawk	USA	2008-01-15
KJ501261_WNV-1A_BlueJay_USA_2002-01-15	WNV-1A	BlueJay	USA	2002-01-15
KJ501442_WNV-1A_Eagle_USA_2010-01-15	WNV-1A	Eagle	USA	2010-01-15
KJ501263_WNV-1A_BlueJay_USA_2002-01-15	WNV-1A	BlueJay	USA	2002-01-15
KJ501443_WNV-1A_Crow_USA_2001-01-15	WNV-1A	Crow	USA	2001-01-15
KJ501264_WNV-1A_BlueJay_USA_2001-01-15	WNV-1A	BlueJay	USA	2001-01-15
KJ501265_WNV-1A_BlueJay_USA_2002-01-15	WNV-1A	BlueJay	USA	2002-01-15
KJ501266_WNV-1A_Crow_USA_2002-01-15	WNV-1A	Crow	USA	2002-01-15
KJ501444_WNV-1A_BlueJay_USA_2002-01-15	WNV-1A	BlueJay	USA	2002-01-15
KJ501267_WNV-1A_Pelican_USA_2005-01-15	WNV-1A	Pelican	USA	2005-01-15
KJ501268_WNV-1A_Falcon_USA_2001-01-15	WNV-1A	Falcon	USA	2001-01-15
KJ501269_WNV-1A_Merlin_USA_2001-01-15	WNV-1A	Merlin	USA	2001-01-15
KJ501445_WNV-1A_Crow_USA_2001-01-15	WNV-1A	Crow	USA	2001-01-15
KJ501270_WNV-1A_BlueJay_USA_2002-01-15	WNV-1A	BlueJay	USA	2002-01-15
KJ501271_WNV-1A_Owl_USA_2003-01-15	WNV-1A	Owl	USA	2003-01-15
KJ501446_WNV-1A_Owl_USA_2003-01-15	WNV-1A	Owl	USA	2003-01-15
KJ501272_WNV-1A_BlueJay_USA_2003-01-15	WNV-1A	BlueJay	USA	2003-01-15
KJ501447_WNV-1A_Crow_USA_2003-01-15	WNV-1A	Crow	USA	2003-01-15
KJ501273_WNV-1A_BlueJay_USA_2003-01-15	WNV-1A	BlueJay	USA	2003-01-15
KJ501274_WNV-1A_Crow_USA_2001-01-15	WNV-1A	Crow	USA	2001-01-15
KJ501275_WNV-1A_Crow_USA_2001-01-15	WNV-1A	Crow	USA	2001-01-15
KJ501276_WNV-1A_Owl_USA_2002-01-15	WNV-1A	Owl	USA	2002-01-15
KJ501448_WNV-1A_Crow_USA_2001-01-15	WNV-1A	Crow	USA	2001-01-15
KJ501277_WNV-1A_Crow_USA_2001-01-15	WNV-1A	Crow	USA	2001-01-15
KJ501278_WNV-1A_Crow_USA_2001-01-15	WNV-1A	Crow	USA	2001-01-15
KJ501449_WNV-1A_BlueJay_USA_2002-01-15	WNV-1A	BlueJay	USA	2002-01-15
KJ501450_WNV-1A_Crow_USA_2002-01-15	WNV-1A	Crow	USA	2002-01-15
KJ501279_WNV-1A_BlueJay_USA_2002-01-15	WNV-1A	BlueJay	USA	2002-01-15
KJ501451_WNV-1A_Crow_USA_2003-01-15	WNV-1A	Crow	USA	2003-01-15
KJ501280_WNV-1A_Crow_USA_2003-01-15	WNV-1A	Crow	USA	2003-01-15
KJ501281_WNV-1A_BlueJay_USA_2002-01-15	WNV-1A	BlueJay	USA	2002-01-15
KJ501452_WNV-1A_Crow_USA_2001-01-15	WNV-1A	Crow	USA	2001-01-15
KJ501282_WNV-1A_Owl_USA_2001-01-15	WNV-1A	Owl	USA	2001-01-15
KJ501453_WNV-1A_Crow_USA_2001-01-15	WNV-1A	Crow	USA	2001-01-15
KJ501283_WNV-1A_Crow_USA_2001-01-15	WNV-1A	Crow	USA	2001-01-15
KJ501284_WNV-1A_BlueJay_USA_2002-01-15	WNV-1A	BlueJay	USA	2002-01-15
KJ501285_WNV-1A_Pelican_USA_2002-01-15	WNV-1A	Pelican	USA	2002-01-15
KJ501286_WNV-1A_Human_USA_2002-01-15	WNV-1A	Human	USA	2002-01-15
KJ501207_WNV-1A_Mosquito_USA_2012-01-15	WNV-1A	Mosquito	USA	2012-01-15
KJ501455_WNV-1A_BlueJay_USA_2001-01-15	WNV-1A	BlueJay	USA	2001-01-15
KJ501287_WNV-1A_BlueJay_USA_2002-01-15	WNV-1A	BlueJay	USA	2002-01-15
KJ501288_WNV-1A_Crow_USA_2001-01-15	WNV-1A	Crow	USA	2001-01-15
KJ501289_WNV-1A_Crow_USA_2001-01-15	WNV-1A	Crow	USA	2001-01-15
KJ501290_WNV-1A_Crow_USA_2002-01-15	WNV-1A	Crow	USA	2002-01-15
KJ501291_WNV-1A_Crow_USA_2002-01-15	WNV-1A	Crow	USA	2002-01-15
KJ501292_WNV-1A_Crow_USA_2001-01-15	WNV-1A	Crow	USA	2001-01-15
KJ501456_WNV-1A_Crow_USA_2003-01-15	WNV-1A	Crow	USA	2003-01-15
KJ501293_WNV-1A_Merlin_USA_2003-01-15	WNV-1A	Merlin	USA	2003-01-15
KJ501294_WNV-1A_Crow_USA_2003-01-15	WNV-1A	Crow	USA	2003-01-15
KJ501457_WNV-1A_Crow_USA_2003-01-15	WNV-1A	Crow	USA	2003-01-15
KJ501295_WNV-1A_BlueJay_USA_2002-01-15	WNV-1A	BlueJay	USA	2002-01-15
KJ501458_WNV-1A_BlueJay_USA_2002-01-15	WNV-1A	BlueJay	USA	2002-01-15
KJ501296_WNV-1A_Magpie_USA_2002-01-15	WNV-1A	Magpie	USA	2002-01-15
KJ501297_WNV-1A_Pelican_USA_2003-01-15	WNV-1A	Pelican	USA	2003-01-15
KJ501298_WNV-1A_BlueJay_USA_2002-01-15	WNV-1A	BlueJay	USA	2002-01-15
KJ501459_WNV-1A_Crow_USA_2003-01-15	WNV-1A	Crow	USA	2003-01-15
KJ501299_WNV-1A_Crow_USA_2002-01-15	WNV-1A	Crow	USA	2002-01-15
KJ501460_WNV-1A_Squirrel_USA_2003-01-15	WNV-1A	Squirrel	USA	2003-01-15
KJ501461_WNV-1A_Shorebird_USA_2005-01-15	WNV-1A	Shorebird	USA	2005-01-15
KJ501462_WNV-1A_Hawk_USA_2002-01-15	WNV-1A	Hawk	USA	2002-01-15
KJ501463_WNV-1A_Crow_USA_2002-01-15	WNV-1A	Crow	USA	2002-01-15
KJ501300_WNV-1A_BlueJay_USA_2002-01-15	WNV-1A	BlueJay	USA	2002-01-15
KJ501301_WNV-1A_BlueJay_USA_2002-01-15	WNV-1A	BlueJay	USA	2002-01-15
KJ501302_WNV-1A_Grackle_USA_2002-01-15	WNV-1A	Grackle	USA	2002-01-15
KJ501303_WNV-1A_BlueJay_USA_2002-01-15	WNV-1A	BlueJay	USA	2002-01-15
KJ501304_WNV-1A_Crow_USA_2002-01-15	WNV-1A	Crow	USA	2002-01-15
KJ501464_WNV-1A_BlueJay_USA_2002-01-15	WNV-1A	BlueJay	USA	2002-01-15
KJ501305_WNV-1A_Crow_USA_2003-01-15	WNV-1A	Crow	USA	2003-01-15
KJ501465_WNV-1A_Crow_USA_2001-01-15	WNV-1A	Crow	USA	2001-01-15
KJ501466_WNV-1A_Owl_USA_2002-01-15	WNV-1A	Owl	USA	2002-01-15
KJ501306_WNV-1A_Hawk_USA_2002-01-15	WNV-1A	Hawk	USA	2002-01-15
KJ501467_WNV-1A_Owl_USA_2002-01-15	WNV-1A	Owl	USA	2002-01-15
KJ501308_WNV-1A_Pelican_USA_2010-01-15	WNV-1A	Pelican	USA	2010-01-15
KJ501468_WNV-1A_Starling_USA_2001-01-15	WNV-1A	Starling	USA	2001-01-15
KJ501309_WNV-1A_BlueJay_USA_2002-01-15	WNV-1A	BlueJay	USA	2002-01-15
KJ501310_WNV-1A_Parrot_USA_2002-01-15	WNV-1A	Parrot	USA	2002-01-15
KJ501311_WNV-1A_BlueJay_USA_2002-01-15	WNV-1A	BlueJay	USA	2002-01-15
KJ501469_WNV-1A_Shorebird_USA_2003-01-15	WNV-1A	Shorebird	USA	2003-01-15
KJ501470_WNV-1A_Gull_USA_2003-01-15	WNV-1A	Gull	USA	2003-01-15
KJ501312_WNV-1A_Crow_USA_2003-01-15	WNV-1A	Crow	USA	2003-01-15
KJ501471_WNV-1A_Eagle_USA_2005-01-15	WNV-1A	Eagle	USA	2005-01-15
KJ501313_WNV-1A_Blackbird_USA_2003-01-15	WNV-1A	Blackbird	USA	2003-01-15
KJ501314_WNV-1A_Finch_USA_2003-01-15	WNV-1A	Finch	USA	2003-01-15
KJ501472_WNV-1A_Crow_USA_2003-01-15	WNV-1A	Crow	USA	2003-01-15
KJ501473_WNV-1A_Crow_USA_2001-01-15	WNV-1A	Crow	USA	2001-01-15
KJ501474_WNV-1A_Owl_USA_2002-01-15	WNV-1A	Owl	USA	2002-01-15
KJ501475_WNV-1A_BlueJay_USA_2002-01-15	WNV-1A	BlueJay	USA	2002-01-15
KJ501315_WNV-1A_Crow_USA_2002-01-15	WNV-1A	Crow	USA	2002-01-15
KJ501476_WNV-1A_Magpie_USA_2002-01-15	WNV-1A	Magpie	USA	2002-01-15
KJ501477_WNV-1A_Crow_USA_2003-01-15	WNV-1A	Crow	USA	2003-01-15
KJ501478_WNV-1A_BlueJay_USA_2003-01-15	WNV-1A	BlueJay	USA	2003-01-15
KJ501479_WNV-1A_Sparrow_USA_2002-01-15	WNV-1A	Sparrow	USA	2002-01-15
KJ501480_WNV-1A_Crow_USA_2001-01-15	WNV-1A	Crow	USA	2001-01-15
KJ501317_WNV-1A_Crow_USA_2001-01-15	WNV-1A	Crow	USA	2001-01-15
KJ501318_WNV-1A_Crow_USA_2002-01-15	WNV-1A	Crow	USA	2002-01-15
KJ501319_WNV-1A_Crow_USA_2002-01-15	WNV-1A	Crow	USA	2002-01-15
KJ501320_WNV-1A_Crow_USA_2003-01-15	WNV-1A	Crow	USA	2003-01-15
KJ501481_WNV-1A_Crow_USA_2002-01-15	WNV-1A	Crow	USA	2002-01-15
KJ501321_WNV-1A_Crow_USA_2002-01-15	WNV-1A	Crow	USA	2002-01-15
KJ501322_WNV-1A_Pelican_USA_2002-01-15	WNV-1A	Pelican	USA	2002-01-15
KJ501323_WNV-1A_Pelican_USA_2003-01-15	WNV-1A	Pelican	USA	2003-01-15
KJ501324_WNV-1A_Pelican_USA_2003-01-15	WNV-1A	Pelican	USA	2003-01-15
KJ501325_WNV-1A_Human_USA_2002-01-15	WNV-1A	Human	USA	2002-01-15
KJ501326_WNV-1A_Pelican_USA_2003-01-15	WNV-1A	Pelican	USA	2003-01-15
KJ501327_WNV-1A_Eagle_USA_2003-01-15	WNV-1A	Eagle	USA	2003-01-15
KJ501482_WNV-1A_BlueJay_USA_2002-01-15	WNV-1A	BlueJay	USA	2002-01-15
KJ501483_WNV-1A_BlueJay_USA_2002-01-15	WNV-1A	BlueJay	USA	2002-01-15
KJ501484_WNV-1A_Crow_USA_2002-01-15	WNV-1A	Crow	USA	2002-01-15
KJ501485_WNV-1A_Pelican_USA_2006-01-15	WNV-1A	Pelican	USA	2006-01-15
KJ501486_WNV-1A_Hawk_USA_2001-01-15	WNV-1A	Hawk	USA	2001-01-15
KJ501487_WNV-1A_Crow_USA_2005-01-15	WNV-1A	Crow	USA	2005-01-15
KJ501328_WNV-1A_Hawk_USA_2002-01-15	WNV-1A	Hawk	USA	2002-01-15
KJ501488_WNV-1A_Pelican_USA_2003-01-15	WNV-1A	Pelican	USA	2003-01-15
KJ501329_WNV-1A_Goose_USA_2003-01-15	WNV-1A	Goose	USA	2003-01-15
KJ501330_WNV-1A_Tern_USA_2005-01-15	WNV-1A	Tern	USA	2005-01-15
KJ501331_WNV-1A_Hawk_USA_2002-01-15	WNV-1A	Hawk	USA	2002-01-15
KJ501332_WNV-1A_Crow_USA_2001-01-15	WNV-1A	Crow	USA	2001-01-15
KJ501489_WNV-1A_Crow_USA_2002-01-15	WNV-1A	Crow	USA	2002-01-15
KJ501490_WNV-1A_Crow_USA_2002-01-15	WNV-1A	Crow	USA	2002-01-15
KJ501491_WNV-1A_Crow_USA_2002-01-15	WNV-1A	Crow	USA	2002-01-15
KJ501333_WNV-1A_BlueJay_USA_2002-01-15	WNV-1A	BlueJay	USA	2002-01-15
KJ501334_WNV-1A_Crow_USA_2003-01-15	WNV-1A	Crow	USA	2003-01-15
KJ501492_WNV-1A_Pelican_USA_2005-01-15	WNV-1A	Pelican	USA	2005-01-15
KJ501335_WNV-1A_Pelican_USA_2005-01-15	WNV-1A	Pelican	USA	2005-01-15
KJ501336_WNV-1A_BlueJay_USA_2001-01-15	WNV-1A	BlueJay	USA	2001-01-15
KJ501338_WNV-1A_BlueJay_USA_2002-01-15	WNV-1A	BlueJay	USA	2002-01-15
KJ501339_WNV-1A_BlueJay_USA_2002-01-15	WNV-1A	BlueJay	USA	2002-01-15
KJ501340_WNV-1A_Grackle_USA_2003-01-15	WNV-1A	Grackle	USA	2003-01-15
KJ501341_WNV-1A_Finch_USA_2005-01-15	WNV-1A	Finch	USA	2005-01-15
KJ501342_WNV-1A_Vulture_USA_2005-01-15	WNV-1A	Vulture	USA	2005-01-15
KJ501343_WNV-1A_Crow_USA_2001-01-15	WNV-1A	Crow	USA	2001-01-15
KJ501494_WNV-1A_Crow_USA_2001-01-15	WNV-1A	Crow	USA	2001-01-15
KJ501344_WNV-1A_Crow_USA_2002-01-15	WNV-1A	Crow	USA	2002-01-15
KJ501495_WNV-1A_BlueJay_USA_2002-01-15	WNV-1A	BlueJay	USA	2002-01-15
KJ501496_WNV-1A_BlueJay_USA_2001-01-15	WNV-1A	BlueJay	USA	2001-01-15
KJ501497_WNV-1A_Accipitridae_USA_2001-01-15	WNV-1A	Accipitridae	USA	2001-01-15
KJ501498_WNV-1A_Sparrow_USA_2003-01-15	WNV-1A	Sparrow	USA	2003-01-15
KJ501499_WNV-1A_Merlin_USA_2003-01-15	WNV-1A	Merlin	USA	2003-01-15
KJ501500_WNV-1A_Gull_USA_2009-01-15	WNV-1A	Gull	USA	2009-01-15
KJ501501_WNV-1A_Crow_USA_2002-01-15	WNV-1A	Crow	USA	2002-01-15
KJ501345_WNV-1A_Crow_USA_2002-01-15	WNV-1A	Crow	USA	2002-01-15
KJ501346_WNV-1A_Pelican_USA_2003-01-15	WNV-1A	Pelican	USA	2003-01-15
KJ501502_WNV-1A_Crow_USA_2002-01-15	WNV-1A	Crow	USA	2002-01-15
KJ501347_WNV-1A_Crow_USA_2002-01-15	WNV-1A	Crow	USA	2002-01-15
KJ501348_WNV-1A_Pelican_USA_2003-01-15	WNV-1A	Pelican	USA	2003-01-15
KJ501503_WNV-1A_Blackbird_USA_2002-01-15	WNV-1A	Blackbird	USA	2002-01-15
KJ501349_WNV-1A_Gull_USA_2003-01-15	WNV-1A	Gull	USA	2003-01-15
KJ501350_WNV-1A_Pelican_USA_2003-01-15	WNV-1A	Pelican	USA	2003-01-15
KJ501504_WNV-1A_Goose_USA_2003-01-15	WNV-1A	Goose	USA	2003-01-15
KJ501505_WNV-1A_Crow_USA_2002-01-15	WNV-1A	Crow	USA	2002-01-15
KJ501351_WNV-1A_Crow_USA_2003-01-15	WNV-1A	Crow	USA	2003-01-15
KJ501352_WNV-1A_Crow_USA_2003-01-15	WNV-1A	Crow	USA	2003-01-15
KJ501506_WNV-1A_Crow_USA_2003-01-15	WNV-1A	Crow	USA	2003-01-15
KJ501353_WNV-1A_Crow_USA_2003-01-15	WNV-1A	Crow	USA	2003-01-15
KJ501354_WNV-1A_Crow_USA_2003-01-15	WNV-1A	Crow	USA	2003-01-15
KJ501507_WNV-1A_Pelican_USA_2001-01-15	WNV-1A	Pelican	USA	2001-01-15
KJ501355_WNV-1A_BlueJay_USA_2002-01-15	WNV-1A	BlueJay	USA	2002-01-15
KJ501356_WNV-1A_BlueJay_USA_2003-01-15	WNV-1A	BlueJay	USA	2003-01-15
KJ501508_WNV-1A_Dove_USA_2003-01-15	WNV-1A	Dove	USA	2003-01-15
KJ501357_WNV-1A_Owl_USA_2003-01-15	WNV-1A	Owl	USA	2003-01-15
KJ501358_WNV-1A_Hawk_USA_2003-01-15	WNV-1A	Hawk	USA	2003-01-15
KJ501359_WNV-1A_Crow_USA_2003-01-15	WNV-1A	Crow	USA	2003-01-15
KJ501360_WNV-1A_BlueJay_USA_2003-01-15	WNV-1A	BlueJay	USA	2003-01-15
KJ501361_WNV-1A_BlueJay_USA_2001-01-15	WNV-1A	BlueJay	USA	2001-01-15
KJ501362_WNV-1A_Crow_USA_2001-01-15	WNV-1A	Crow	USA	2001-01-15
KJ501363_WNV-1A_Crow_USA_2001-01-15	WNV-1A	Crow	USA	2001-01-15
KJ501364_WNV-1A_Crow_USA_2002-01-15	WNV-1A	Crow	USA	2002-01-15
KJ501365_WNV-1A_Crow_USA_2003-01-15	WNV-1A	Crow	USA	2003-01-15
KJ501366_WNV-1A_Crow_USA_2003-01-15	WNV-1A	Crow	USA	2003-01-15
KJ501367_WNV-1A_Crow_USA_2003-01-15	WNV-1A	Crow	USA	2003-01-15
KJ501368_WNV-1A_Crow_USA_2002-01-15	WNV-1A	Crow	USA	2002-01-15
KJ501369_WNV-1A_Sparrow_USA_2002-01-15	WNV-1A	Sparrow	USA	2002-01-15
KJ501509_WNV-1A_Blackbird_USA_2001-01-15	WNV-1A	Blackbird	USA	2001-01-15
KJ501208_WNV-1A_Mosquito_USA_2012-01-15	WNV-1A	Mosquito	USA	2012-01-15
KJ501211_WNV-1A_Mosquito_USA_2012-01-15	WNV-1A	Mosquito	USA	2012-01-15
KJ501212_WNV-1A_Mosquito_USA_2012-01-15	WNV-1A	Mosquito	USA	2012-01-15
KJ501213_WNV-1A_Mosquito_USA_2012-01-15	WNV-1A	Mosquito	USA	2012-01-15
KJ501214_WNV-1A_Mosquito_USA_2012-01-15	WNV-1A	Mosquito	USA	2012-01-15
KJ501215_WNV-1A_Mosquito_USA_2012-01-15	WNV-1A	Mosquito	USA	2012-01-15
KJ501216_WNV-1A_Mosquito_USA_2012-01-15	WNV-1A	Mosquito	USA	2012-01-15
KJ501217_WNV-1A_Mosquito_USA_2012-01-15	WNV-1A	Mosquito	USA	2012-01-15
KJ501218_WNV-1A_Mosquito_USA_2012-01-15	WNV-1A	Mosquito	USA	2012-01-15
KJ501219_WNV-1A_Mosquito_USA_2012-01-15	WNV-1A	Mosquito	USA	2012-01-15
KJ501220_WNV-1A_Mosquito_USA_2012-01-15	WNV-1A	Mosquito	USA	2012-01-15
KJ501221_WNV-1A_Mosquito_USA_2012-01-15	WNV-1A	Mosquito	USA	2012-01-15
KJ501370_WNV-1A_BlueJay_USA_2002-01-15	WNV-1A	BlueJay	USA	2002-01-15
KJ501371_WNV-1A_BlueJay_USA_2002-01-15	WNV-1A	BlueJay	USA	2002-01-15
KJ501510_WNV-1A_BlueJay_USA_2002-01-15	WNV-1A	BlueJay	USA	2002-01-15
KJ501511_WNV-1A_BlueJay_USA_2002-01-15	WNV-1A	BlueJay	USA	2002-01-15
KJ501372_WNV-1A_Vulture_USA_2003-01-15	WNV-1A	Vulture	USA	2003-01-15
KJ501512_WNV-1A_Crow_USA_2001-01-15	WNV-1A	Crow	USA	2001-01-15
KJ501514_WNV-1A_Crow_USA_2002-01-15	WNV-1A	Crow	USA	2002-01-15
KJ501515_WNV-1A_Hawk_USA_2001-01-15	WNV-1A	Hawk	USA	2001-01-15
KJ501374_WNV-1A_Hawk_USA_2001-01-15	WNV-1A	Hawk	USA	2001-01-15
KJ501375_WNV-1A_Crow_USA_2002-01-15	WNV-1A	Crow	USA	2002-01-15
KJ501516_WNV-1A_Crow_USA_2001-01-15	WNV-1A	Crow	USA	2001-01-15
KJ501376_WNV-1A_Owl_USA_2002-01-15	WNV-1A	Owl	USA	2002-01-15
KJ501377_WNV-1A_Owl_USA_2001-01-15	WNV-1A	Owl	USA	2001-01-15
KJ501378_WNV-1A_Crow_USA_2001-01-15	WNV-1A	Crow	USA	2001-01-15
KJ501379_WNV-1A_BlueJay_USA_2001-01-15	WNV-1A	BlueJay	USA	2001-01-15
KJ501380_WNV-1A_Owl_USA_2002-01-15	WNV-1A	Owl	USA	2002-01-15
KJ501381_WNV-1A_Pelican_USA_2003-01-15	WNV-1A	Pelican	USA	2003-01-15
KJ501382_WNV-1A_Cormorant_USA_2003-01-15	WNV-1A	Cormorant	USA	2003-01-15
KJ501383_WNV-1A_BlueJay_USA_2002-01-15	WNV-1A	BlueJay	USA	2002-01-15
KJ501384_WNV-1A_BlueJay_USA_2002-01-15	WNV-1A	BlueJay	USA	2002-01-15
KJ501385_WNV-1A_Hawk_USA_2004-01-15	WNV-1A	Hawk	USA	2004-01-15
KJ501386_WNV-1A_Pelican_USA_2007-01-15	WNV-1A	Pelican	USA	2007-01-15
KJ501518_WNV-1A_Pelican_USA_2007-01-15	WNV-1A	Pelican	USA	2007-01-15
KJ501387_WNV-1A_BlueJay_USA_2002-01-15	WNV-1A	BlueJay	USA	2002-01-15
KJ501388_WNV-1A_BlueJay_USA_2002-01-15	WNV-1A	BlueJay	USA	2002-01-15
KJ501389_WNV-1A_Pelican_USA_2003-01-15	WNV-1A	Pelican	USA	2003-01-15
KJ501390_WNV-1A_Pelican_USA_2003-01-15	WNV-1A	Pelican	USA	2003-01-15
KJ501391_WNV-1A_Pelican_USA_2003-01-15	WNV-1A	Pelican	USA	2003-01-15
KJ501392_WNV-1A_Pelican_USA_2003-01-15	WNV-1A	Pelican	USA	2003-01-15
KJ501393_WNV-1A_Crow_USA_2001-01-15	WNV-1A	Crow	USA	2001-01-15
KJ501394_WNV-1A_Crow_USA_2001-01-15	WNV-1A	Crow	USA	2001-01-15
KJ501395_WNV-1A_Crow_USA_2001-01-15	WNV-1A	Crow	USA	2001-01-15
KJ501519_WNV-1A_Crow_USA_2002-01-15	WNV-1A	Crow	USA	2002-01-15
KJ501396_WNV-1A_Crow_USA_2003-01-15	WNV-1A	Crow	USA	2003-01-15
KJ501397_WNV-1A_BlueJay_USA_2002-01-15	WNV-1A	BlueJay	USA	2002-01-15
KJ501398_WNV-1A_Pelican_USA_2004-01-15	WNV-1A	Pelican	USA	2004-01-15
KJ501399_WNV-1A_Finch_USA_2002-01-15	WNV-1A	Finch	USA	2002-01-15
KJ501400_WNV-1A_Sparrow_USA_2002-01-15	WNV-1A	Sparrow	USA	2002-01-15
KJ501401_WNV-1A_Crow_USA_2001-01-15	WNV-1A	Crow	USA	2001-01-15
KJ501520_WNV-1A_Pelican_USA_2004-01-15	WNV-1A	Pelican	USA	2004-01-15
KJ501402_WNV-1A_Pelican_USA_2004-01-15	WNV-1A	Pelican	USA	2004-01-15
KJ501403_WNV-1A_Pelican_USA_2005-01-15	WNV-1A	Pelican	USA	2005-01-15
KJ501404_WNV-1A_Pelican_USA_2005-01-15	WNV-1A	Pelican	USA	2005-01-15
KJ501405_WNV-1A_Pelican_USA_2006-01-15	WNV-1A	Pelican	USA	2006-01-15
KJ501406_WNV-1A_Pelican_USA_2006-01-15	WNV-1A	Pelican	USA	2006-01-15
KJ501407_WNV-1A_Pelican_USA_2006-01-15	WNV-1A	Pelican	USA	2006-01-15
KJ501408_WNV-1A_Pelican_USA_2006-01-15	WNV-1A	Pelican	USA	2006-01-15
KJ501409_WNV-1A_Pelican_USA_2006-01-15	WNV-1A	Pelican	USA	2006-01-15
KJ501410_WNV-1A_Swan_USA_2006-01-15	WNV-1A	Swan	USA	2006-01-15
KJ501521_WNV-1A_Pelican_USA_2006-01-15	WNV-1A	Pelican	USA	2006-01-15
KJ501411_WNV-1A_Sparrow_USA_2008-01-15	WNV-1A	Sparrow	USA	2008-01-15
KJ501413_WNV-1A_Crow_USA_2004-01-15	WNV-1A	Crow	USA	2004-01-15
KJ501522_WNV-1A_Crow_USA_2004-01-15	WNV-1A	Crow	USA	2004-01-15
KJ501414_WNV-1A_Tern_USA_2005-01-15	WNV-1A	Tern	USA	2005-01-15
KJ501523_WNV-1A_Tern_USA_2006-01-15	WNV-1A	Tern	USA	2006-01-15
KJ501415_WNV-1A_Pelican_USA_2006-01-15	WNV-1A	Pelican	USA	2006-01-15
KJ501524_WNV-1A_Shorebird_USA_2006-01-15	WNV-1A	Shorebird	USA	2006-01-15
KJ501416_WNV-1A_Shorebird_USA_2006-01-15	WNV-1A	Shorebird	USA	2006-01-15
KJ501417_WNV-1A_Pelican_USA_2006-01-15	WNV-1A	Pelican	USA	2006-01-15
KJ501418_WNV-1A_Tern_USA_2008-01-15	WNV-1A	Tern	USA	2008-01-15
KJ501419_WNV-1A_Pelican_USA_2004-01-15	WNV-1A	Pelican	USA	2004-01-15
KJ501420_WNV-1A_Pelican_USA_2004-01-15	WNV-1A	Pelican	USA	2004-01-15
KJ501421_WNV-1A_Pelican_USA_2004-01-15	WNV-1A	Pelican	USA	2004-01-15
KJ501525_WNV-1A_Pelican_USA_2004-01-15	WNV-1A	Pelican	USA	2004-01-15
KJ501422_WNV-1A_Pelican_USA_2004-01-15	WNV-1A	Pelican	USA	2004-01-15
KJ501423_WNV-1A_Pelican_USA_2004-01-15	WNV-1A	Pelican	USA	2004-01-15
KJ501526_WNV-1A_Tern_USA_2006-01-15	WNV-1A	Tern	USA	2006-01-15
KJ501424_WNV-1A_Pelican_USA_2007-01-15	WNV-1A	Pelican	USA	2007-01-15
KJ501425_WNV-1A_Pelican_USA_2007-01-15	WNV-1A	Pelican	USA	2007-01-15
KJ501527_WNV-1A_Crow_USA_2003-01-15	WNV-1A	Crow	USA	2003-01-15
KJ501426_WNV-1A_Crow_USA_2002-01-15	WNV-1A	Crow	USA	2002-01-15
KJ501427_WNV-1A_Kite_USA_2002-01-15	WNV-1A	Kite	USA	2002-01-15
KJ501428_WNV-1A_Cormorant_USA_2006-01-15	WNV-1A	Cormorant	USA	2006-01-15
KJ501529_WNV-1A_Pelican_USA_2006-01-15	WNV-1A	Pelican	USA	2006-01-15
KJ501429_WNV-1A_Pelican_USA_2006-01-15	WNV-1A	Pelican	USA	2006-01-15
KJ501430_WNV-1A_Pelican_USA_2006-01-15	WNV-1A	Pelican	USA	2006-01-15
KJ501431_WNV-1A_Pelican_USA_2006-01-15	WNV-1A	Pelican	USA	2006-01-15
KJ501432_WNV-1A_Crow_USA_2012-01-15	WNV-1A	Crow	USA	2012-01-15
KJ501434_WNV-1A_Pelican_USA_2012-01-15	WNV-1A	Pelican	USA	2012-01-15
KJ501530_WNV-1A_Goose_USA_2012-01-15	WNV-1A	Goose	USA	2012-01-15
KJ501435_WNV-1A_Tern_USA_2012-01-15	WNV-1A	Tern	USA	2012-01-15
KJ501436_WNV-1A_Crow_USA_2012-01-15	WNV-1A	Crow	USA	2012-01-15
KJ501437_WNV-1A_Crow_USA_2012-01-15	WNV-1A	Crow	USA	2012-01-15
KJ501096_WNV-1A_Mosquito_USA_2011-01-15	WNV-1A	Mosquito	USA	2011-01-15
KJ501206_WNV-1A_Mosquito_USA_2008-01-15	WNV-1A	Mosquito	USA	2008-01-15
KJ501097_WNV-1A_Mosquito_USA_2008-01-15	WNV-1A	Mosquito	USA	2008-01-15
KJ501098_WNV-1A_Mosquito_USA_2011-01-15	WNV-1A	Mosquito	USA	2011-01-15
KJ501099_WNV-1A_Mosquito_USA_2009-01-15	WNV-1A	Mosquito	USA	2009-01-15
KJ501100_WNV-1A_Mosquito_USA_2009-01-15	WNV-1A	Mosquito	USA	2009-01-15
KJ501101_WNV-1A_Mosquito_USA_2009-01-15	WNV-1A	Mosquito	USA	2009-01-15
KJ501102_WNV-1A_Mosquito_USA_2009-01-15	WNV-1A	Mosquito	USA	2009-01-15
KJ501103_WNV-1A_Mosquito_USA_2003-01-15	WNV-1A	Mosquito	USA	2003-01-15
KJ501104_WNV-1A_Mosquito_USA_2003-01-15	WNV-1A	Mosquito	USA	2003-01-15
KJ501105_WNV-1A_Mosquito_USA_2003-01-15	WNV-1A	Mosquito	USA	2003-01-15
KJ501106_WNV-1A_Mosquito_USA_2008-01-15	WNV-1A	Mosquito	USA	2008-01-15
KJ501107_WNV-1A_Mosquito_USA_2003-01-15	WNV-1A	Mosquito	USA	2003-01-15
KJ501108_WNV-1A_Mosquito_USA_2007-01-15	WNV-1A	Mosquito	USA	2007-01-15
KJ501109_WNV-1A_Mosquito_USA_2008-01-15	WNV-1A	Mosquito	USA	2008-01-15
KJ501110_WNV-1A_Mosquito_USA_2009-01-15	WNV-1A	Mosquito	USA	2009-01-15
KJ501111_WNV-1A_Mosquito_USA_2009-01-15	WNV-1A	Mosquito	USA	2009-01-15
KJ501112_WNV-1A_Mosquito_USA_2007-01-15	WNV-1A	Mosquito	USA	2007-01-15
KJ501113_WNV-1A_Mosquito_USA_2008-01-15	WNV-1A	Mosquito	USA	2008-01-15
KJ501114_WNV-1A_Mosquito_USA_2007-01-15	WNV-1A	Mosquito	USA	2007-01-15
KJ501115_WNV-1A_Mosquito_USA_2005-01-15	WNV-1A	Mosquito	USA	2005-01-15
KJ501116_WNV-1A_Mosquito_USA_2008-01-15	WNV-1A	Mosquito	USA	2008-01-15
KJ501117_WNV-1A_Mosquito_USA_2010-01-15	WNV-1A	Mosquito	USA	2010-01-15
KJ501118_WNV-1A_Mosquito_USA_2011-01-15	WNV-1A	Mosquito	USA	2011-01-15
KJ501119_WNV-1A_Mosquito_USA_2005-01-15	WNV-1A	Mosquito	USA	2005-01-15
KJ501120_WNV-1A_Mosquito_USA_2010-01-15	WNV-1A	Mosquito	USA	2010-01-15
KJ501121_WNV-1A_Mosquito_USA_2011-01-15	WNV-1A	Mosquito	USA	2011-01-15
KJ501122_WNV-1A_Mosquito_USA_2011-01-15	WNV-1A	Mosquito	USA	2011-01-15
KJ501123_WNV-1A_Mosquito_USA_2004-01-15	WNV-1A	Mosquito	USA	2004-01-15
KJ501124_WNV-1A_Mosquito_USA_2010-01-15	WNV-1A	Mosquito	USA	2010-01-15
KJ501125_WNV-1A_Mosquito_USA_2004-01-15	WNV-1A	Mosquito	USA	2004-01-15
KJ501126_WNV-1A_Mosquito_USA_2007-01-15	WNV-1A	Mosquito	USA	2007-01-15
KJ501127_WNV-1A_Mosquito_USA_2008-01-15	WNV-1A	Mosquito	USA	2008-01-15
KJ501128_WNV-1A_Mosquito_USA_2004-01-15	WNV-1A	Mosquito	USA	2004-01-15
KJ501129_WNV-1A_Mosquito_USA_2004-01-15	WNV-1A	Mosquito	USA	2004-01-15
KJ501130_WNV-1A_Mosquito_USA_2008-01-15	WNV-1A	Mosquito	USA	2008-01-15
KJ501131_WNV-1A_Mosquito_USA_2004-01-15	WNV-1A	Mosquito	USA	2004-01-15
KJ501132_WNV-1A_Mosquito_USA_2007-01-15	WNV-1A	Mosquito	USA	2007-01-15
KJ501133_WNV-1A_Mosquito_USA_2008-01-15	WNV-1A	Mosquito	USA	2008-01-15
KJ501134_WNV-1A_Mosquito_USA_2010-01-15	WNV-1A	Mosquito	USA	2010-01-15
KJ501135_WNV-1A_Mosquito_USA_2010-01-15	WNV-1A	Mosquito	USA	2010-01-15
KJ501136_WNV-1A_Mosquito_USA_2010-01-15	WNV-1A	Mosquito	USA	2010-01-15
KJ501137_WNV-1A_Mosquito_USA_2011-01-15	WNV-1A	Mosquito	USA	2011-01-15
KJ501138_WNV-1A_Mosquito_USA_2011-01-15	WNV-1A	Mosquito	USA	2011-01-15
KJ501139_WNV-1A_Mosquito_USA_2011-01-15	WNV-1A	Mosquito	USA	2011-01-15
KJ501140_WNV-1A_Mosquito_USA_2011-01-15	WNV-1A	Mosquito	USA	2011-01-15
KJ501141_WNV-1A_Mosquito_USA_2011-01-15	WNV-1A	Mosquito	USA	2011-01-15
KJ501142_WNV-1A_Mosquito_USA_2011-01-15	WNV-1A	Mosquito	USA	2011-01-15
KJ501143_WNV-1A_Mosquito_USA_2011-01-15	WNV-1A	Mosquito	USA	2011-01-15
KJ501144_WNV-1A_Mosquito_USA_2011-01-15	WNV-1A	Mosquito	USA	2011-01-15
KJ501145_WNV-1A_Mosquito_USA_2011-01-15	WNV-1A	Mosquito	USA	2011-01-15
KJ501146_WNV-1A_Mosquito_USA_2011-01-15	WNV-1A	Mosquito	USA	2011-01-15
KJ501147_WNV-1A_Mosquito_USA_2008-01-15	WNV-1A	Mosquito	USA	2008-01-15
KJ501148_WNV-1A_Mosquito_USA_2011-01-15	WNV-1A	Mosquito	USA	2011-01-15
KJ501149_WNV-1A_Mosquito_USA_2011-01-15	WNV-1A	Mosquito	USA	2011-01-15
KJ501150_WNV-1A_Mosquito_USA_2011-01-15	WNV-1A	Mosquito	USA	2011-01-15
KJ501165_WNV-1A_Mosquito_USA_2008-01-15	WNV-1A	Mosquito	USA	2008-01-15
KJ501168_WNV-1A_Mosquito_USA_2007-01-15	WNV-1A	Mosquito	USA	2007-01-15
KJ501169_WNV-1A_Mosquito_USA_2006-01-15	WNV-1A	Mosquito	USA	2006-01-15
KJ501170_WNV-1A_Mosquito_USA_2011-01-15	WNV-1A	Mosquito	USA	2011-01-15
KJ501174_WNV-1A_Mosquito_USA_2008-01-15	WNV-1A	Mosquito	USA	2008-01-15
KJ501185_WNV-1A_Mosquito_USA_2005-01-15	WNV-1A	Mosquito	USA	2005-01-15
KJ501186_WNV-1A_Mosquito_USA_2005-01-15	WNV-1A	Mosquito	USA	2005-01-15
KJ501188_WNV-1A_Mosquito_USA_2005-01-15	WNV-1A	Mosquito	USA	2005-01-15
KJ501189_WNV-1A_Mosquito_USA_2007-01-15	WNV-1A	Mosquito	USA	2007-01-15
KJ501195_WNV-1A_Mosquito_USA_2007-01-15	WNV-1A	Mosquito	USA	2007-01-15
KJ501201_WNV-1A_Mosquito_USA_2011-01-15	WNV-1A	Mosquito	USA	2011-01-15
KJ501222_WNV-1A_Mosquito_USA_2012-01-15	WNV-1A	Mosquito	USA	2012-01-15
KJ501223_WNV-1A_Mosquito_USA_2012-01-15	WNV-1A	Mosquito	USA	2012-01-15
KJ501224_WNV-1A_Mosquito_USA_2012-01-15	WNV-1A	Mosquito	USA	2012-01-15
KJ501225_WNV-1A_Mosquito_USA_2012-01-15	WNV-1A	Mosquito	USA	2012-01-15
KJ501230_WNV-1A_Mosquito_USA_2012-01-15	WNV-1A	Mosquito	USA	2012-01-15
KJ501226_WNV-1A_Mosquito_USA_2012-01-15	WNV-1A	Mosquito	USA	2012-01-15
KJ501227_WNV-1A_Mosquito_USA_2012-01-15	WNV-1A	Mosquito	USA	2012-01-15
KJ501228_WNV-1A_Mosquito_USA_2012-01-15	WNV-1A	Mosquito	USA	2012-01-15
KJ501231_WNV-1A_Mosquito_USA_2012-01-15	WNV-1A	Mosquito	USA	2012-01-15
KJ501229_WNV-1A_Mosquito_USA_2012-01-15	WNV-1A	Mosquito	USA	2012-01-15
KJ501232_WNV-1A_Mosquito_USA_2012-01-15	WNV-1A	Mosquito	USA	2012-01-15
KJ501531_WNV-1A_Mosquito_USA_2012-01-15	WNV-1A	Mosquito	USA	2012-01-15
KJ501532_WNV-1A_Mosquito_USA_2012-01-15	WNV-1A	Mosquito	USA	2012-01-15
KJ501536_WNV-1A_Mosquito_USA_2011-01-15	WNV-1A	Mosquito	USA	2011-01-15
KJ501537_WNV-1A_Mosquito_USA_2011-01-15	WNV-1A	Mosquito	USA	2011-01-15
KJ501539_WNV-1A_Mosquito_USA_2011-01-15	WNV-1A	Mosquito	USA	2011-01-15
MH507714_WNV-1A_Crow_USA_2008-08-25	WNV-1A	Crow	USA	2008-08-25
MH507640_WNV-1A_Crow_USA_2008-09-15	WNV-1A	Crow	USA	2008-09-15
MH507641_WNV-1A_Crow_USA_2008-09-18	WNV-1A	Crow	USA	2008-09-18
MH507739_WNV-1A_Finch_USA_2013-12-08	WNV-1A	Finch	USA	2013-12-08
MH507712_WNV-1A_ScrubJay_USA_2008-08-18	WNV-1A	ScrubJay	USA	2008-08-18
MH507730_WNV-1A_Crow_USA_2012-07-17	WNV-1A	Crow	USA	2012-07-17
MH507733_WNV-1A_Magpie_USA_2012-08-08	WNV-1A	Magpie	USA	2012-08-08
MH507741_WNV-1A_ScrubJay_USA_2013-08-25	WNV-1A	ScrubJay	USA	2013-08-25
MH507827_WNV-1A_Robin_USA_2006-07-13	WNV-1A	Robin	USA	2006-07-13
MH507828_WNV-1A_ScrubJay_USA_2006-07-21	WNV-1A	ScrubJay	USA	2006-07-21
MH507829_WNV-1A_ScrubJay_USA_2006-07-31	WNV-1A	ScrubJay	USA	2006-07-31
MH507830_WNV-1A_ScrubJay_USA_2006-01-08	WNV-1A	ScrubJay	USA	2006-01-08
MH507831_WNV-1A_ScrubJay_USA_2006-02-08	WNV-1A	ScrubJay	USA	2006-02-08
MH507832_WNV-1A_Raven_USA_2006-03-08	WNV-1A	Raven	USA	2006-03-08
MH507833_WNV-1A_ScrubJay_USA_2006-09-08	WNV-1A	ScrubJay	USA	2006-09-08
MH507834_WNV-1A_Human_USA_2006-08-14	WNV-1A	Human	USA	2006-08-14
MH507835_WNV-1A_ScrubJay_USA_2006-08-15	WNV-1A	ScrubJay	USA	2006-08-15
MH507836_WNV-1A_Finch_USA_2006-08-17	WNV-1A	Finch	USA	2006-08-17
MH507837_WNV-1A_ScrubJay_USA_2006-08-30	WNV-1A	ScrubJay	USA	2006-08-30
MH507838_WNV-1A_ScrubJay_USA_2007-07-06	WNV-1A	ScrubJay	USA	2007-07-06
MH507839_WNV-1A_ScrubJay_USA_2007-06-13	WNV-1A	ScrubJay	USA	2007-06-13
MH507840_WNV-1A_ScrubJay_USA_2007-06-14	WNV-1A	ScrubJay	USA	2007-06-14
MH507841_WNV-1A_ScrubJay_USA_2007-06-20	WNV-1A	ScrubJay	USA	2007-06-20
MH507842_WNV-1A_ScrubJay_USA_2007-06-22	WNV-1A	ScrubJay	USA	2007-06-22
MH507843_WNV-1A_ScrubJay_USA_2007-06-25	WNV-1A	ScrubJay	USA	2007-06-25
MH507844_WNV-1A_ScrubJay_USA_2007-06-25	WNV-1A	ScrubJay	USA	2007-06-25
MH507845_WNV-1A_ScrubJay_USA_2007-06-29	WNV-1A	ScrubJay	USA	2007-06-29
MH507846_WNV-1A_ScrubJay_USA_2007-06-29	WNV-1A	ScrubJay	USA	2007-06-29
MH507847_WNV-1A_ScrubJay_USA_2007-05-07	WNV-1A	ScrubJay	USA	2007-05-07
MH507848_WNV-1A_ScrubJay_USA_2007-09-07	WNV-1A	ScrubJay	USA	2007-09-07
MH507849_WNV-1A_ScrubJay_USA_2007-09-07	WNV-1A	ScrubJay	USA	2007-09-07
MH507850_WNV-1A_ScrubJay_USA_2007-09-07	WNV-1A	ScrubJay	USA	2007-09-07
MH507851_WNV-1A_ScrubJay_USA_2007-12-07	WNV-1A	ScrubJay	USA	2007-12-07
MH507852_WNV-1A_ScrubJay_USA_2007-07-13	WNV-1A	ScrubJay	USA	2007-07-13
MH507854_WNV-1A_Dove_USA_2008-03-13	WNV-1A	Dove	USA	2008-03-13
MH507853_WNV-1A_Hummingbird_USA_2008-06-27	WNV-1A	Hummingbird	USA	2008-06-27
MH507858_WNV-1A_ScrubJay_USA_2009-08-06	WNV-1A	ScrubJay	USA	2009-08-06
MH507857_WNV-1A_Finch_USA_2009-06-14	WNV-1A	Finch	USA	2009-06-14
MH507860_WNV-1A_ScrubJay_USA_2009-06-15	WNV-1A	ScrubJay	USA	2009-06-15
MH507859_WNV-1A_Sparrow_USA_2009-06-16	WNV-1A	Sparrow	USA	2009-06-16
MH507715_WNV-1A_Finch_USA_2009-06-18	WNV-1A	Finch	USA	2009-06-18
MH507861_WNV-1A_Human_USA_2009-06-24	WNV-1A	Human	USA	2009-06-24
MH507863_WNV-1A_Human_USA_2009-07-13	WNV-1A	Human	USA	2009-07-13
MH507865_WNV-1A_Human_USA_2010-06-07	WNV-1A	Human	USA	2010-06-07
MH507866_WNV-1A_ScrubJay_USA_2010-12-07	WNV-1A	ScrubJay	USA	2010-12-07
MH507867_WNV-1A_ScrubJay_USA_2010-07-19	WNV-1A	ScrubJay	USA	2010-07-19
MH507868_WNV-1A_Bird_USA_2010-07-22	WNV-1A	Bird	USA	2010-07-22
MH507869_WNV-1A_Human_USA_2010-07-22	WNV-1A	Human	USA	2010-07-22
MH507870_WNV-1A_Finch_USA_2010-07-23	WNV-1A	Finch	USA	2010-07-23
MH507871_WNV-1A_Human_USA_2010-07-26	WNV-1A	Human	USA	2010-07-26
MH507872_WNV-1A_ScrubJay_USA_2010-07-26	WNV-1A	ScrubJay	USA	2010-07-26
MH507873_WNV-1A_ScrubJay_USA_2010-07-28	WNV-1A	ScrubJay	USA	2010-07-28
MH507874_WNV-1A_Human_USA_2011-06-17	WNV-1A	Human	USA	2011-06-17
MH507876_WNV-1A_ScrubJay_USA_2011-05-08	WNV-1A	ScrubJay	USA	2011-05-08
MH507877_WNV-1A_ScrubJay_USA_2011-08-08	WNV-1A	ScrubJay	USA	2011-08-08
MH507878_WNV-1A_ScrubJay_USA_2011-08-08	WNV-1A	ScrubJay	USA	2011-08-08
MH507879_WNV-1A_Human_USA_2011-11-17	WNV-1A	Human	USA	2011-11-17
MH507880_WNV-1A_ScrubJay_USA_2012-08-06	WNV-1A	ScrubJay	USA	2012-08-06
MH507882_WNV-1A_Falcon_USA_2012-06-13	WNV-1A	Falcon	USA	2012-06-13
MH507883_WNV-1A_ScrubJay_USA_2012-06-18	WNV-1A	ScrubJay	USA	2012-06-18
MH507884_WNV-1A_Crow_USA_2012-06-24	WNV-1A	Crow	USA	2012-06-24
MH507886_WNV-1A_Crow_USA_2012-10-07	WNV-1A	Crow	USA	2012-10-07
MH507887_WNV-1A_ScrubJay_USA_2013-10-06	WNV-1A	ScrubJay	USA	2013-10-06
MH507888_WNV-1A_ScrubJay_USA_2013-08-07	WNV-1A	ScrubJay	USA	2013-08-07
MH507889_WNV-1A_Crow_USA_2017-04-07	WNV-1A	Crow	USA	2017-04-07
MH507890_WNV-1A_Crow_USA_2017-07-07	WNV-1A	Crow	USA	2017-07-07
MH507635_WNV-1A_Crow_USA_2008-09-18	WNV-1A	Crow	USA	2008-09-18
MH507614_WNV-1A_Crow_USA_2013-07-23	WNV-1A	Crow	USA	2013-07-23
MH507693_WNV-1A_Crow_USA_2015-08-31	WNV-1A	Crow	USA	2015-08-31
MH507697_WNV-1A_ScrubJay_USA_2015-10-11	WNV-1A	ScrubJay	USA	2015-10-11
MH507718_WNV-1A_ScrubJay_USA_2010-07-21	WNV-1A	ScrubJay	USA	2010-07-21
MH507720_WNV-1A_Human_USA_2010-07-30	WNV-1A	Human	USA	2010-07-30
MH507740_WNV-1A_ScrubJay_USA_2013-08-20	WNV-1A	ScrubJay	USA	2013-08-20
MH507752_WNV-1A_Magpie_USA_2017-08-30	WNV-1A	Magpie	USA	2017-08-30
MH507754_WNV-1A_Magpie_USA_2017-08-31	WNV-1A	Magpie	USA	2017-08-31
MH507692_WNV-1A_Crow_USA_2015-08-31	WNV-1A	Crow	USA	2015-08-31
MH507702_WNV-1A_Crow_USA_2016-02-18	WNV-1A	Crow	USA	2016-02-18
MH507617_WNV-1A_Crow_USA_2016-08-15	WNV-1A	Crow	USA	2016-08-15
MH507747_WNV-1A_Crow_USA_2017-03-07	WNV-1A	Crow	USA	2017-03-07
MH507751_WNV-1A_Crow_USA_2017-03-08	WNV-1A	Crow	USA	2017-03-08
MH507646_WNV-1A_Crow_USA_2009-05-21	WNV-1A	Crow	USA	2009-05-21
MH507665_WNV-1A_Hawk_USA_2014-10-11	WNV-1A	Hawk	USA	2014-10-11
MH507984_WNV-1A_Crow_USA_2016-02-03	WNV-1A	Crow	USA	2016-02-03
MH507686_WNV-1A_Crow_USA_2017-05-10	WNV-1A	Crow	USA	2017-05-10
MH507703_WNV-1A_Robin_USA_2006-08-08	WNV-1A	Robin	USA	2006-08-08
MH507609_WNV-1A_Crow_USA_2007-02-10	WNV-1A	Crow	USA	2007-02-10
MH507624_WNV-1A_Crow_USA_2007-02-10	WNV-1A	Crow	USA	2007-02-10
MH507610_WNV-1A_Crow_USA_2008-08-18	WNV-1A	Crow	USA	2008-08-18
MH507647_WNV-1A_Hawk_USA_2008-12-22	WNV-1A	Hawk	USA	2008-12-22
MH507956_WNV-1A_Hawk_USA_2008-12-22	WNV-1A	Hawk	USA	2008-12-22
MH507651_WNV-1A_Crow_USA_2013-01-08	WNV-1A	Crow	USA	2013-01-08
MH507656_WNV-1A_Hawk_USA_2014-06-08	WNV-1A	Hawk	USA	2014-06-08
MH507694_WNV-1A_ScrubJay_USA_2015-08-31	WNV-1A	ScrubJay	USA	2015-08-31
MH507634_WNV-1A_ScrubJay_USA_2008-07-08	WNV-1A	ScrubJay	USA	2008-07-08
MH507700_WNV-1A_Crow_USA_2016-01-27	WNV-1A	Crow	USA	2016-01-27
MH507985_WNV-1A_Crow_USA_2016-03-17	WNV-1A	Crow	USA	2016-03-17
MH507644_WNV-1A_Hawk_USA_2008-01-12	WNV-1A	Hawk	USA	2008-01-12
MH507746_WNV-1A_ScrubJay_USA_2017-06-30	WNV-1A	ScrubJay	USA	2017-06-30
MH507708_WNV-1A_ScrubJay_USA_2007-06-24	WNV-1A	ScrubJay	USA	2007-06-24
MH507721_WNV-1A_ScrubJay_USA_2010-02-08	WNV-1A	ScrubJay	USA	2010-02-08
MH507706_WNV-1A_ScrubJay_USA_2007-06-21	WNV-1A	ScrubJay	USA	2007-06-21
MH507716_WNV-1A_ScrubJay_USA_2009-06-23	WNV-1A	ScrubJay	USA	2009-06-23
MH507688_WNV-1A_Crow_USA_2017-10-19	WNV-1A	Crow	USA	2017-10-19
MH507611_WNV-1A_Crow_USA_2009-05-13	WNV-1A	Crow	USA	2009-05-13
MH507645_WNV-1A_Hawk_USA_2009-08-04	WNV-1A	Hawk	USA	2009-08-04
MH507659_WNV-1A_Jay_USA_2014-08-13	WNV-1A	Jay	USA	2014-08-13
MH507711_WNV-1A_Finch_USA_2008-08-15	WNV-1A	Finch	USA	2008-08-15
MH507608_WNV-1A_Crow_USA_2007-02-10	WNV-1A	Crow	USA	2007-02-10
MH507613_WNV-1A_Crow_USA_2013-10-07	WNV-1A	Crow	USA	2013-10-07
MH507660_WNV-1A_Crow_USA_2014-09-25	WNV-1A	Crow	USA	2014-09-25
MH507630_WNV-1A_Hawk_USA_2008-06-25	WNV-1A	Hawk	USA	2008-06-25
MH507734_WNV-1A_Robin_USA_2013-02-08	WNV-1A	Robin	USA	2013-02-08
MH507975_WNV-1A_Crow_USA_2015-08-21	WNV-1A	Crow	USA	2015-08-21
MH507705_WNV-1A_Magpie_USA_2006-09-13	WNV-1A	Magpie	USA	2006-09-13
MH507707_WNV-1A_ScrubJay_USA_2007-06-24	WNV-1A	ScrubJay	USA	2007-06-24
MH507726_WNV-1A_ScrubJay_USA_2012-12-06	WNV-1A	ScrubJay	USA	2012-12-06
MH507615_WNV-1A_Crow_USA_2014-07-10	WNV-1A	Crow	USA	2014-07-10
MH507743_WNV-1A_Crow_USA_2017-06-17	WNV-1A	Crow	USA	2017-06-17
MH507748_WNV-1A_Crow_USA_2017-11-07	WNV-1A	Crow	USA	2017-11-07
MH507729_WNV-1A_Crow_USA_2012-07-17	WNV-1A	Crow	USA	2012-07-17
MH507623_WNV-1A_Crow_USA_2007-03-19	WNV-1A	Crow	USA	2007-03-19
MH507625_WNV-1A_Crow_USA_2007-02-10	WNV-1A	Crow	USA	2007-02-10
MH507704_WNV-1A_ScrubJay_USA_2006-08-14	WNV-1A	ScrubJay	USA	2006-08-14
MH507736_WNV-1A_ScrubJay_USA_2013-07-08	WNV-1A	ScrubJay	USA	2013-07-08
MH507649_WNV-1A_Crow_USA_2009-09-15	WNV-1A	Crow	USA	2009-09-15
MH507639_WNV-1A_Crow_USA_2008-08-12	WNV-1A	Crow	USA	2008-08-12
MH507642_WNV-1A_Hawk_USA_2009-01-20	WNV-1A	Hawk	USA	2009-01-20
MH507620_WNV-1A_Hawk_USA_2016-06-30	WNV-1A	Hawk	USA	2016-06-30
MH507636_WNV-1A_Crow_USA_2008-09-18	WNV-1A	Crow	USA	2008-09-18
MH507618_WNV-1A_Hawk_USA_2008-08-12	WNV-1A	Hawk	USA	2008-08-12
MH507643_WNV-1A_Hawk_USA_2008-08-12	WNV-1A	Hawk	USA	2008-08-12
MH507954_WNV-1A_Hawk_USA_2008-08-12	WNV-1A	Hawk	USA	2008-08-12
MH507963_WNV-1A_Crow_USA_2014-11-13	WNV-1A	Crow	USA	2014-11-13
MH507667_WNV-1A_Crow_USA_2014-11-17	WNV-1A	Crow	USA	2014-11-17
MH507695_WNV-1A_Crow_USA_2015-02-10	WNV-1A	Crow	USA	2015-02-10
MH507696_WNV-1A_Crow_USA_2015-02-10	WNV-1A	Crow	USA	2015-02-10
MH507709_WNV-1A_Mockingbird_USA_2008-11-08	WNV-1A	Mockingbird	USA	2008-11-08
MH507727_WNV-1A_Crow_USA_2012-06-14	WNV-1A	Crow	USA	2012-06-14
MH507710_WNV-1A_Titmouse_USA_2008-12-08	WNV-1A	Titmouse	USA	2008-12-08
MH507622_WNV-1A_BlueJay_USA_2007-03-19	WNV-1A	BlueJay	USA	2007-03-19
MH507627_WNV-1A_Crow_USA_2008-05-14	WNV-1A	Crow	USA	2008-05-14
MH507949_WNV-1A_Crow_USA_2008-05-22	WNV-1A	Crow	USA	2008-05-22
MH507628_WNV-1A_Crow_USA_2008-11-06	WNV-1A	Crow	USA	2008-11-06
MH507632_WNV-1A_CooperSHawk_USA_2008-06-25	WNV-1A	CooperSHawk	USA	2008-06-25
MH507950_WNV-1A_Crow_USA_2008-05-09	WNV-1A	Crow	USA	2008-05-09
MH507631_WNV-1A_Crow_USA_2008-09-15	WNV-1A	Crow	USA	2008-09-15
MH507951_WNV-1A_Crow_USA_2008-09-26	WNV-1A	Crow	USA	2008-09-26
MH507638_WNV-1A_Crow_USA_2008-01-12	WNV-1A	Crow	USA	2008-01-12
MH507953_WNV-1A_Crow_USA_2008-01-12	WNV-1A	Crow	USA	2008-01-12
MH507957_WNV-1A_Crow_USA_2009-09-15	WNV-1A	Crow	USA	2009-09-15
MH507952_WNV-1A_Crow_USA_2009-09-29	WNV-1A	Crow	USA	2009-09-29
MH507958_WNV-1A_Crow_USA_2009-09-30	WNV-1A	Crow	USA	2009-09-30
MH507959_WNV-1A_Crow_USA_2009-09-10	WNV-1A	Crow	USA	2009-09-10
MH507612_WNV-1A_Crow_USA_2012-10-29	WNV-1A	Crow	USA	2012-10-29
MH507653_WNV-1A_Crow_USA_2013-01-11	WNV-1A	Crow	USA	2013-01-11
MH507655_WNV-1A_Hawk_USA_2013-07-11	WNV-1A	Hawk	USA	2013-07-11
MH507657_WNV-1A_Crow_USA_2014-07-17	WNV-1A	Crow	USA	2014-07-17
MH507658_WNV-1A_Crow_USA_2014-08-13	WNV-1A	Crow	USA	2014-08-13
MH507960_WNV-1A_Crow_USA_2014-08-13	WNV-1A	Crow	USA	2014-08-13
MH507961_WNV-1A_Crow_USA_2014-09-23	WNV-1A	Crow	USA	2014-09-23
MH507662_WNV-1A_Crow_USA_2014-03-10	WNV-1A	Crow	USA	2014-03-10
MH507619_WNV-1A_Hawk_USA_2014-10-28	WNV-1A	Hawk	USA	2014-10-28
MH507962_WNV-1A_Crow_USA_2014-10-11	WNV-1A	Crow	USA	2014-10-11
MH507666_WNV-1A_Crow_USA_2014-11-17	WNV-1A	Crow	USA	2014-11-17
MH507964_WNV-1A_Crow_USA_2014-11-17	WNV-1A	Crow	USA	2014-11-17
MH507668_WNV-1A_Raven_USA_2014-12-18	WNV-1A	Raven	USA	2014-12-18
MH507669_WNV-1A_Raven_USA_2014-12-18	WNV-1A	Raven	USA	2014-12-18
MH507965_WNV-1A_Hawk_USA_2014-12-18	WNV-1A	Hawk	USA	2014-12-18
MH507966_WNV-1A_Raven_USA_2014-12-18	WNV-1A	Raven	USA	2014-12-18
MH507670_WNV-1A_Crow_USA_2015-04-16	WNV-1A	Crow	USA	2015-04-16
MH507967_WNV-1A_Crow_USA_2015-04-16	WNV-1A	Crow	USA	2015-04-16
MH507968_WNV-1A_Crow_USA_2015-04-28	WNV-1A	Crow	USA	2015-04-28
MH507969_WNV-1A_Crow_USA_2015-05-06	WNV-1A	Crow	USA	2015-05-06
MH507970_WNV-1A_Crow_USA_2015-02-07	WNV-1A	Crow	USA	2015-02-07
MH507971_WNV-1A_Crow_USA_2015-02-07	WNV-1A	Crow	USA	2015-02-07
MH507972_WNV-1A_Crow_USA_2015-07-21	WNV-1A	Crow	USA	2015-07-21
MH507973_WNV-1A_ScrubJay_USA_2015-07-28	WNV-1A	ScrubJay	USA	2015-07-28
MH507974_WNV-1A_Crow_USA_2015-07-08	WNV-1A	Crow	USA	2015-07-08
MH507677_WNV-1A_Hawk_USA_2015-08-18	WNV-1A	Hawk	USA	2015-08-18
MH507976_WNV-1A_Crow_USA_2015-08-28	WNV-1A	Crow	USA	2015-08-28
MH507977_WNV-1A_Crow_USA_2015-04-09	WNV-1A	Crow	USA	2015-04-09
MH507616_WNV-1A_Crow_USA_2015-02-10	WNV-1A	Crow	USA	2015-02-10
MH507978_WNV-1A_Crow_USA_2015-06-10	WNV-1A	Crow	USA	2015-06-10
MH507979_WNV-1A_Crow_USA_2015-09-10	WNV-1A	Crow	USA	2015-09-10
MH507980_WNV-1A_Crow_USA_2015-10-13	WNV-1A	Crow	USA	2015-10-13
MH507981_WNV-1A_Crow_USA_2015-10-20	WNV-1A	Crow	USA	2015-10-20
MH507698_WNV-1A_Crow_USA_2015-10-11	WNV-1A	Crow	USA	2015-10-11
MH507982_WNV-1A_Hawk_USA_2015-12-16	WNV-1A	Hawk	USA	2015-12-16
MH507983_WNV-1A_Hawk_USA_2015-12-30	WNV-1A	Hawk	USA	2015-12-30
MH507701_WNV-1A_Crow_USA_2016-03-02	WNV-1A	Crow	USA	2016-03-02
MH507986_WNV-1A_Crow_USA_2016-04-14	WNV-1A	Crow	USA	2016-04-14
MH507987_WNV-1A_Crow_USA_2016-02-05	WNV-1A	Crow	USA	2016-02-05
MH507676_WNV-1A_CooperSHawk_USA_2015-08-14	WNV-1A	CooperSHawk	USA	2015-08-14
MH507687_WNV-1A_ScrubJay_USA_2017-10-16	WNV-1A	ScrubJay	USA	2017-10-16
MH507626_WNV-1A_Crow_USA_2008-06-02	WNV-1A	Crow	USA	2008-06-02
MH507948_WNV-1A_Crow_USA_2008-06-02	WNV-1A	Crow	USA	2008-06-02
MH507633_WNV-1A_Crow_USA_2008-07-08	WNV-1A	Crow	USA	2008-07-08
MH507652_WNV-1A_Crow_USA_2013-09-09	WNV-1A	Crow	USA	2013-09-09
MH507654_WNV-1A_Crow_USA_2013-07-11	WNV-1A	Crow	USA	2013-07-11
MH507661_WNV-1A_Crow_USA_2014-03-10	WNV-1A	Crow	USA	2014-03-10
MH507671_WNV-1A_Crow_USA_2015-05-13	WNV-1A	Crow	USA	2015-05-13
MH507699_WNV-1A_Crow_USA_2015-10-11	WNV-1A	Crow	USA	2015-10-11
MH507862_WNV-1A_Warbler_USA_2009-07-07	WNV-1A	Warbler	USA	2009-07-07
MH507725_WNV-1A_Crow_USA_2012-06-06	WNV-1A	Crow	USA	2012-06-06
MH507753_WNV-1A_Crow_USA_2017-08-28	WNV-1A	Crow	USA	2017-08-28
MH507629_WNV-1A_Crow_USA_2008-11-06	WNV-1A	Crow	USA	2008-11-06
MH507722_WNV-1A_ScrubJay_USA_2011-11-07	WNV-1A	ScrubJay	USA	2011-11-07
MH507749_WNV-1A_Crow_USA_2017-07-13	WNV-1A	Crow	USA	2017-07-13
MH507713_WNV-1A_ScrubJay_USA_2008-08-21	WNV-1A	ScrubJay	USA	2008-08-21
MH507717_WNV-1A_Mockingbird_USA_2009-04-09	WNV-1A	Mockingbird	USA	2009-04-09
MH507637_WNV-1A_Crow_USA_2008-09-18	WNV-1A	Crow	USA	2008-09-18
MH507648_WNV-1A_Crow_USA_2009-06-18	WNV-1A	Crow	USA	2009-06-18
MH507650_WNV-1A_Crow_USA_2009-09-30	WNV-1A	Crow	USA	2009-09-30
MH507728_WNV-1A_Crow_USA_2012-06-21	WNV-1A	Crow	USA	2012-06-21
MH507731_WNV-1A_ScrubJay_USA_2012-07-22	WNV-1A	ScrubJay	USA	2012-07-22
MH507750_WNV-1A_Crow_USA_2017-07-26	WNV-1A	Crow	USA	2017-07-26
MH507745_WNV-1A_Crow_USA_2017-06-23	WNV-1A	Crow	USA	2017-06-23
MH507892_WNV-1A_Mosquito_USA_2004-05-08	WNV-1A	Mosquito	USA	2004-05-08
MH507893_WNV-1A_Mosquito_USA_2004-05-08	WNV-1A	Mosquito	USA	2004-05-08
MH507895_WNV-1A_Mosquito_USA_2004-11-08	WNV-1A	Mosquito	USA	2004-11-08
MH507897_WNV-1A_Mosquito_USA_2004-11-08	WNV-1A	Mosquito	USA	2004-11-08
MH507938_WNV-1A_Mosquito_USA_2007-08-15	WNV-1A	Mosquito	USA	2007-08-15
MH507992_WNV-1A_Mosquito_USA_2009-07-15	WNV-1A	Mosquito	USA	2009-07-15
MH507996_WNV-1A_Mosquito_USA_2009-07-30	WNV-1A	Mosquito	USA	2009-07-30
MH508009_WNV-1A_Mosquito_USA_2010-08-18	WNV-1A	Mosquito	USA	2010-08-18
MH508010_WNV-1A_Mosquito_USA_2010-08-25	WNV-1A	Mosquito	USA	2010-08-25
MH508024_WNV-1A_Mosquito_USA_2011-04-08	WNV-1A	Mosquito	USA	2011-04-08
MH508025_WNV-1A_Mosquito_USA_2011-04-08	WNV-1A	Mosquito	USA	2011-04-08
MH508026_WNV-1A_Mosquito_USA_2011-08-18	WNV-1A	Mosquito	USA	2011-08-18
MH508033_WNV-1A_Mosquito_USA_2015-07-28	WNV-1A	Mosquito	USA	2015-07-28
MH507825_WNV-1A_Mosquito_USA_2017-02-08	WNV-1A	Mosquito	USA	2017-02-08
MH507891_WNV-1A_Mosquito_USA_2004-05-08	WNV-1A	Mosquito	USA	2004-05-08
MH507894_WNV-1A_Mosquito_USA_2004-10-08	WNV-1A	Mosquito	USA	2004-10-08
MH507896_WNV-1A_Mosquito_USA_2004-11-08	WNV-1A	Mosquito	USA	2004-11-08
MH507901_WNV-1A_Mosquito_USA_2004-08-13	WNV-1A	Mosquito	USA	2004-08-13
MH507902_WNV-1A_Mosquito_USA_2004-08-13	WNV-1A	Mosquito	USA	2004-08-13
MH507903_WNV-1A_Mosquito_USA_2004-09-21	WNV-1A	Mosquito	USA	2004-09-21
MH507904_WNV-1A_Mosquito_USA_2004-09-23	WNV-1A	Mosquito	USA	2004-09-23
MH507905_WNV-1A_Mosquito_USA_2005-06-21	WNV-1A	Mosquito	USA	2005-06-21
MH507906_WNV-1A_Mosquito_USA_2005-01-07	WNV-1A	Mosquito	USA	2005-01-07
MH507907_WNV-1A_Mosquito_USA_2005-01-07	WNV-1A	Mosquito	USA	2005-01-07
MH507908_WNV-1A_Mosquito_USA_2005-01-07	WNV-1A	Mosquito	USA	2005-01-07
MH507909_WNV-1A_Mosquito_USA_2005-06-07	WNV-1A	Mosquito	USA	2005-06-07
MH507910_WNV-1A_Mosquito_USA_2005-06-07	WNV-1A	Mosquito	USA	2005-06-07
MH507912_WNV-1A_Mosquito_USA_2005-07-14	WNV-1A	Mosquito	USA	2005-07-14
MH507913_WNV-1A_Mosquito_USA_2005-07-14	WNV-1A	Mosquito	USA	2005-07-14
MH507914_WNV-1A_Mosquito_USA_2005-07-14	WNV-1A	Mosquito	USA	2005-07-14
MH507916_WNV-1A_Mosquito_USA_2006-11-07	WNV-1A	Mosquito	USA	2006-11-07
MH507917_WNV-1A_Mosquito_USA_2006-11-07	WNV-1A	Mosquito	USA	2006-11-07
MH507918_WNV-1A_Mosquito_USA_2006-11-07	WNV-1A	Mosquito	USA	2006-11-07
MH507919_WNV-1A_Mosquito_USA_2006-11-07	WNV-1A	Mosquito	USA	2006-11-07
MH507920_WNV-1A_Mosquito_USA_2006-07-14	WNV-1A	Mosquito	USA	2006-07-14
MH507921_WNV-1A_Mosquito_USA_2006-07-21	WNV-1A	Mosquito	USA	2006-07-21
MH507922_WNV-1A_Mosquito_USA_2006-07-21	WNV-1A	Mosquito	USA	2006-07-21
MH507923_WNV-1A_Mosquito_USA_2006-07-21	WNV-1A	Mosquito	USA	2006-07-21
MH507924_WNV-1A_Mosquito_USA_2006-07-21	WNV-1A	Mosquito	USA	2006-07-21
MH507925_WNV-1A_Mosquito_USA_2006-07-21	WNV-1A	Mosquito	USA	2006-07-21
MH507926_WNV-1A_Mosquito_USA_2006-07-21	WNV-1A	Mosquito	USA	2006-07-21
MH507927_WNV-1A_Mosquito_USA_2006-04-08	WNV-1A	Mosquito	USA	2006-04-08
MH507928_WNV-1A_Mosquito_USA_2006-04-08	WNV-1A	Mosquito	USA	2006-04-08
MH507929_WNV-1A_Mosquito_USA_2006-04-08	WNV-1A	Mosquito	USA	2006-04-08
MH507930_WNV-1A_Mosquito_USA_2006-04-08	WNV-1A	Mosquito	USA	2006-04-08
MH507931_WNV-1A_Mosquito_USA_2007-05-06	WNV-1A	Mosquito	USA	2007-05-06
MH507932_WNV-1A_Mosquito_USA_2007-06-06	WNV-1A	Mosquito	USA	2007-06-06
MH507933_WNV-1A_Mosquito_USA_2007-08-06	WNV-1A	Mosquito	USA	2007-08-06
MH507934_WNV-1A_Mosquito_USA_2007-06-15	WNV-1A	Mosquito	USA	2007-06-15
MH507935_WNV-1A_Mosquito_USA_2007-06-22	WNV-1A	Mosquito	USA	2007-06-22
MH507936_WNV-1A_Mosquito_USA_2007-03-08	WNV-1A	Mosquito	USA	2007-03-08
MH507937_WNV-1A_Mosquito_USA_2007-03-08	WNV-1A	Mosquito	USA	2007-03-08
MH507939_WNV-1A_Mosquito_USA_2007-08-15	WNV-1A	Mosquito	USA	2007-08-15
MH507941_WNV-1A_Mosquito_USA_2007-08-15	WNV-1A	Mosquito	USA	2007-08-15
MH507942_WNV-1A_Mosquito_USA_2007-08-15	WNV-1A	Mosquito	USA	2007-08-15
MH507943_WNV-1A_Mosquito_USA_2007-08-15	WNV-1A	Mosquito	USA	2007-08-15
MH507944_WNV-1A_Mosquito_USA_2007-08-17	WNV-1A	Mosquito	USA	2007-08-17
MH507947_WNV-1A_Mosquito_USA_2009-06-30	WNV-1A	Mosquito	USA	2009-06-30
MH507988_WNV-1A_Mosquito_USA_2009-01-07	WNV-1A	Mosquito	USA	2009-01-07
MH507989_WNV-1A_Mosquito_USA_2009-07-14	WNV-1A	Mosquito	USA	2009-07-14
MH507990_WNV-1A_Mosquito_USA_2009-07-14	WNV-1A	Mosquito	USA	2009-07-14
MH507991_WNV-1A_Mosquito_USA_2009-07-15	WNV-1A	Mosquito	USA	2009-07-15
MH507993_WNV-1A_Mosquito_USA_2009-07-22	WNV-1A	Mosquito	USA	2009-07-22
MH507994_WNV-1A_Mosquito_USA_2009-07-28	WNV-1A	Mosquito	USA	2009-07-28
MH507999_WNV-1A_Mosquito_USA_2010-06-15	WNV-1A	Mosquito	USA	2010-06-15
MH508000_WNV-1A_Mosquito_USA_2010-06-25	WNV-1A	Mosquito	USA	2010-06-25
MH508001_WNV-1A_Mosquito_USA_2010-06-29	WNV-1A	Mosquito	USA	2010-06-29
MH508002_WNV-1A_Mosquito_USA_2010-01-07	WNV-1A	Mosquito	USA	2010-01-07
MH508003_WNV-1A_Mosquito_USA_2010-01-07	WNV-1A	Mosquito	USA	2010-01-07
MH508004_WNV-1A_Mosquito_USA_2010-08-07	WNV-1A	Mosquito	USA	2010-08-07
MH508005_WNV-1A_Mosquito_USA_2010-08-07	WNV-1A	Mosquito	USA	2010-08-07
MH508006_WNV-1A_Mosquito_USA_2010-09-07	WNV-1A	Mosquito	USA	2010-09-07
MH508007_WNV-1A_Mosquito_USA_2010-09-07	WNV-1A	Mosquito	USA	2010-09-07
MH508008_WNV-1A_Mosquito_USA_2010-07-28	WNV-1A	Mosquito	USA	2010-07-28
MH508014_WNV-1A_Mosquito_USA_2011-08-06	WNV-1A	Mosquito	USA	2011-08-06
MH508015_WNV-1A_Mosquito_USA_2011-07-07	WNV-1A	Mosquito	USA	2011-07-07
MH508017_WNV-1A_Mosquito_USA_2011-07-13	WNV-1A	Mosquito	USA	2011-07-13
MH508018_WNV-1A_Mosquito_USA_2011-07-13	WNV-1A	Mosquito	USA	2011-07-13
MH508019_WNV-1A_Mosquito_USA_2011-07-13	WNV-1A	Mosquito	USA	2011-07-13
MH508020_WNV-1A_Mosquito_USA_2011-07-13	WNV-1A	Mosquito	USA	2011-07-13
MH508021_WNV-1A_Mosquito_USA_2011-07-13	WNV-1A	Mosquito	USA	2011-07-13
MH508022_WNV-1A_Mosquito_USA_2011-07-15	WNV-1A	Mosquito	USA	2011-07-15
MH508023_WNV-1A_Mosquito_USA_2011-07-27	WNV-1A	Mosquito	USA	2011-07-27
MH508027_WNV-1A_Mosquito_USA_2012-06-19	WNV-1A	Mosquito	USA	2012-06-19
MH508028_WNV-1A_Mosquito_USA_2012-02-07	WNV-1A	Mosquito	USA	2012-02-07
MH508029_WNV-1A_Mosquito_USA_2012-07-18	WNV-1A	Mosquito	USA	2012-07-18
MH508034_WNV-1A_Mosquito_USA_2015-08-28	WNV-1A	Mosquito	USA	2015-08-28
MH508037_WNV-1A_Mosquito_USA_2017-06-28	WNV-1A	Mosquito	USA	2017-06-28
MH507824_WNV-1A_Mosquito_USA_2017-06-29	WNV-1A	Mosquito	USA	2017-06-29
MH507899_WNV-1A_Mosquito_USA_2004-12-08	WNV-1A	Mosquito	USA	2004-12-08
MH507782_WNV-1A_Mosquito_USA_2013-08-14	WNV-1A	Mosquito	USA	2013-08-14
MH508013_WNV-1A_Mosquito_USA_2010-05-10	WNV-1A	Mosquito	USA	2010-05-10
MH508035_WNV-1A_Mosquito_USA_2016-07-26	WNV-1A	Mosquito	USA	2016-07-26
MH508038_WNV-1A_Mosquito_USA_2017-06-28	WNV-1A	Mosquito	USA	2017-06-28
MH507809_WNV-1A_Mosquito_USA_2015-07-15	WNV-1A	Mosquito	USA	2015-07-15
MH507810_WNV-1A_Mosquito_USA_2015-07-21	WNV-1A	Mosquito	USA	2015-07-21
MH507761_WNV-1A_Mosquito_USA_2007-07-20	WNV-1A	Mosquito	USA	2007-07-20
MH507685_WNV-1A_Mosquito_USA_2016-08-18	WNV-1A	Mosquito	USA	2016-08-18
MH507680_WNV-1A_Mosquito_USA_2015-08-28	WNV-1A	Mosquito	USA	2015-08-28
MH507766_WNV-1A_Mosquito_USA_2009-07-28	WNV-1A	Mosquito	USA	2009-07-28
MH508036_WNV-1A_Mosquito_USA_2016-07-28	WNV-1A	Mosquito	USA	2016-07-28
MH507764_WNV-1A_Mosquito_USA_2008-09-09	WNV-1A	Mosquito	USA	2008-09-09
MH507779_WNV-1A_Mosquito_USA_2012-08-14	WNV-1A	Mosquito	USA	2012-08-14
MH507780_WNV-1A_Mosquito_USA_2012-08-14	WNV-1A	Mosquito	USA	2012-08-14
MH507805_WNV-1A_Mosquito_USA_2015-07-21	WNV-1A	Mosquito	USA	2015-07-21
MH507674_WNV-1A_Mosquito_USA_2015-07-28	WNV-1A	Mosquito	USA	2015-07-28
MH507683_WNV-1A_Mosquito_USA_2015-02-10	WNV-1A	Mosquito	USA	2015-02-10
MH507689_WNV-1A_Mosquito_USA_2017-08-28	WNV-1A	Mosquito	USA	2017-08-28
MH507681_WNV-1A_Mosquito_USA_2015-08-28	WNV-1A	Mosquito	USA	2015-08-28
MH507760_WNV-1A_Mosquito_USA_2006-05-08	WNV-1A	Mosquito	USA	2006-05-08
MH507759_WNV-1A_Mosquito_USA_2006-07-08	WNV-1A	Mosquito	USA	2006-07-08
MH507682_WNV-1A_Mosquito_USA_2015-09-29	WNV-1A	Mosquito	USA	2015-09-29
MH507781_WNV-1A_Mosquito_USA_2013-08-21	WNV-1A	Mosquito	USA	2013-08-21
MH507806_WNV-1A_Mosquito_USA_2015-07-14	WNV-1A	Mosquito	USA	2015-07-14
MH507808_WNV-1A_Mosquito_USA_2015-07-22	WNV-1A	Mosquito	USA	2015-07-22
MH507792_WNV-1A_Mosquito_USA_2014-06-20	WNV-1A	Mosquito	USA	2014-06-20
MH507813_WNV-1A_Mosquito_USA_2016-06-29	WNV-1A	Mosquito	USA	2016-06-29
MH507815_WNV-1A_Mosquito_USA_2016-01-07	WNV-1A	Mosquito	USA	2016-01-07
MH507807_WNV-1A_Mosquito_USA_2015-07-21	WNV-1A	Mosquito	USA	2015-07-21
MH507770_WNV-1A_Mosquito_USA_2011-11-08	WNV-1A	Mosquito	USA	2011-11-08
MH507900_WNV-1A_Mosquito_USA_2004-12-08	WNV-1A	Mosquito	USA	2004-12-08
MH507940_WNV-1A_Mosquito_USA_2007-08-15	WNV-1A	Mosquito	USA	2007-08-15
MH507945_WNV-1A_Mosquito_USA_2009-06-17	WNV-1A	Mosquito	USA	2009-06-17
MH507946_WNV-1A_Mosquito_USA_2009-06-17	WNV-1A	Mosquito	USA	2009-06-17
MH507995_WNV-1A_Mosquito_USA_2009-07-29	WNV-1A	Mosquito	USA	2009-07-29
MH508031_WNV-1A_Mosquito_USA_2012-07-19	WNV-1A	Mosquito	USA	2012-07-19
MH507762_WNV-1A_Mosquito_USA_2007-07-20	WNV-1A	Mosquito	USA	2007-07-20
MH507769_WNV-1A_Mosquito_USA_2010-12-08	WNV-1A	Mosquito	USA	2010-12-08
MH507774_WNV-1A_Mosquito_USA_2012-08-28	WNV-1A	Mosquito	USA	2012-08-28
MH507800_WNV-1A_Mosquito_USA_2014-10-07	WNV-1A	Mosquito	USA	2014-10-07
MH507789_WNV-1A_Mosquito_USA_2013-08-22	WNV-1A	Mosquito	USA	2013-08-22
MH507785_WNV-1A_Mosquito_USA_2013-08-28	WNV-1A	Mosquito	USA	2013-08-28
MH507786_WNV-1A_Mosquito_USA_2013-08-28	WNV-1A	Mosquito	USA	2013-08-28
MH507755_WNV-1A_Mosquito_USA_2004-02-09	WNV-1A	Mosquito	USA	2004-02-09
MH507757_WNV-1A_Mosquito_USA_2005-06-13	WNV-1A	Mosquito	USA	2005-06-13
MH507799_WNV-1A_Mosquito_USA_2014-07-22	WNV-1A	Mosquito	USA	2014-07-22
MH507765_WNV-1A_Mosquito_USA_2009-07-28	WNV-1A	Mosquito	USA	2009-07-28
MH507672_WNV-1A_Mosquito_USA_2015-10-07	WNV-1A	Mosquito	USA	2015-10-07
MH507673_WNV-1A_Mosquito_USA_2015-10-07	WNV-1A	Mosquito	USA	2015-10-07
MH507772_WNV-1A_Mosquito_USA_2012-04-09	WNV-1A	Mosquito	USA	2012-04-09
MH507821_WNV-1A_Mosquito_USA_2017-06-30	WNV-1A	Mosquito	USA	2017-06-30
MH507798_WNV-1A_Mosquito_USA_2014-07-15	WNV-1A	Mosquito	USA	2014-07-15
MH507797_WNV-1A_Mosquito_USA_2014-07-07	WNV-1A	Mosquito	USA	2014-07-07
MH507793_WNV-1A_Mosquito_USA_2014-06-23	WNV-1A	Mosquito	USA	2014-06-23
MH507814_WNV-1A_Mosquito_USA_2016-05-07	WNV-1A	Mosquito	USA	2016-05-07
MH507773_WNV-1A_Mosquito_USA_2012-08-27	WNV-1A	Mosquito	USA	2012-08-27
MH507803_WNV-1A_Mosquito_USA_2015-06-15	WNV-1A	Mosquito	USA	2015-06-15
MH507756_WNV-1A_Mosquito_USA_2004-02-09	WNV-1A	Mosquito	USA	2004-02-09
MH507678_WNV-1A_Mosquito_USA_2015-08-21	WNV-1A	Mosquito	USA	2015-08-21
MH507784_WNV-1A_Mosquito_USA_2013-11-09	WNV-1A	Mosquito	USA	2013-11-09
MH507788_WNV-1A_Mosquito_USA_2013-08-22	WNV-1A	Mosquito	USA	2013-08-22
MH507794_WNV-1A_Mosquito_USA_2014-06-24	WNV-1A	Mosquito	USA	2014-06-24
MH507804_WNV-1A_Mosquito_USA_2015-06-15	WNV-1A	Mosquito	USA	2015-06-15
MH507775_WNV-1A_Mosquito_USA_2012-08-23	WNV-1A	Mosquito	USA	2012-08-23
MH507675_WNV-1A_Mosquito_USA_2015-08-14	WNV-1A	Mosquito	USA	2015-08-14
MH507790_WNV-1A_Mosquito_USA_2013-08-15	WNV-1A	Mosquito	USA	2013-08-15
MH507796_WNV-1A_Mosquito_USA_2014-08-07	WNV-1A	Mosquito	USA	2014-08-07
MH507768_WNV-1A_Mosquito_USA_2010-12-08	WNV-1A	Mosquito	USA	2010-12-08
MH507820_WNV-1A_Mosquito_USA_2017-04-07	WNV-1A	Mosquito	USA	2017-04-07
MH507812_WNV-1A_Mosquito_USA_2016-05-07	WNV-1A	Mosquito	USA	2016-05-07
MH507802_WNV-1A_Mosquito_USA_2015-09-06	WNV-1A	Mosquito	USA	2015-09-06
MH507823_WNV-1A_Mosquito_USA_2017-06-28	WNV-1A	Mosquito	USA	2017-06-28
MH507621_WNV-1A_Mosquito_USA_2014-10-31	WNV-1A	Mosquito	USA	2014-10-31
MH507679_WNV-1A_Mosquito_USA_2015-08-28	WNV-1A	Mosquito	USA	2015-08-28
MH507684_WNV-1A_Mosquito_USA_2016-11-08	WNV-1A	Mosquito	USA	2016-11-08
MH507690_WNV-1A_Mosquito_USA_2017-08-28	WNV-1A	Mosquito	USA	2017-08-28
MH507691_WNV-1A_Mosquito_USA_2017-05-10	WNV-1A	Mosquito	USA	2017-05-10
MH507783_WNV-1A_Mosquito_USA_2013-10-09	WNV-1A	Mosquito	USA	2013-10-09
MH507778_WNV-1A_Mosquito_USA_2012-10-08	WNV-1A	Mosquito	USA	2012-10-08
MH507898_WNV-1A_Mosquito_USA_2004-12-08	WNV-1A	Mosquito	USA	2004-12-08
MH507911_WNV-1A_Mosquito_USA_2005-07-07	WNV-1A	Mosquito	USA	2005-07-07
MH507997_WNV-1A_Mosquito_USA_2009-04-09	WNV-1A	Mosquito	USA	2009-04-09
MH508011_WNV-1A_Mosquito_USA_2010-02-09	WNV-1A	Mosquito	USA	2010-02-09
MH508012_WNV-1A_Mosquito_USA_2010-09-30	WNV-1A	Mosquito	USA	2010-09-30
MH508016_WNV-1A_Mosquito_USA_2011-08-07	WNV-1A	Mosquito	USA	2011-08-07
MH507801_WNV-1A_Mosquito_USA_2015-05-14	WNV-1A	Mosquito	USA	2015-05-14
MH507776_WNV-1A_Mosquito_USA_2012-07-08	WNV-1A	Mosquito	USA	2012-07-08
MH507763_WNV-1A_Mosquito_USA_2008-09-09	WNV-1A	Mosquito	USA	2008-09-09
MH507791_WNV-1A_Mosquito_USA_2014-06-17	WNV-1A	Mosquito	USA	2014-06-17
MH507795_WNV-1A_Mosquito_USA_2014-03-07	WNV-1A	Mosquito	USA	2014-03-07
MH507826_WNV-1A_Mosquito_USA_2017-03-08	WNV-1A	Mosquito	USA	2017-03-08
MH507777_WNV-1A_Mosquito_USA_2012-08-29	WNV-1A	Mosquito	USA	2012-08-29
MH507998_WNV-1A_Mosquito_USA_2009-04-09	WNV-1A	Mosquito	USA	2009-04-09
MH507767_WNV-1A_Mosquito_USA_2011-11-08	WNV-1A	Mosquito	USA	2011-11-08
MH507771_WNV-1A_Mosquito_USA_2012-09-18	WNV-1A	Mosquito	USA	2012-09-18
MH507787_WNV-1A_Mosquito_USA_2013-08-26	WNV-1A	Mosquito	USA	2013-08-26
HM152773_WNV-1A_Human_Israel_2000-01-15	WNV-1A	Human	Israel	2000-01-15
HM152775_WNV-1A_Human_Israel_2000-01-15	WNV-1A	Human	Israel	2000-01-15
MF797870_WNV-1A_Human_Cyprus_2016-07-01	WNV-1A	Human	Cyprus	2016-07-01
JX442279_WNV-1A_Mosquito_China_2011-01-15	WNV-1A	Mosquito	China	2011-01-15
KX394382_WNV-1B_Mosquito_Australia_2011-01-15	WNV-1B	Mosquito	Australia	2011-01-15
KT934796_WNV-1B_Horse_Australia_1984-01-15	WNV-1B	Horse	Australia	1984-01-15
KX394383_WNV-1B_Mosquito_Australia_1972-01-15	WNV-1B	Mosquito	Australia	1972-01-15
KX394384_WNV-1B_Mosquito_Australia_1974-01-15	WNV-1B	Mosquito	Australia	1974-01-15
KX394385_WNV-1B_Mosquito_Australia_1974-01-15	WNV-1B	Mosquito	Australia	1974-01-15
KX394386_WNV-1B_Mosquito_Australia_1974-01-15	WNV-1B	Mosquito	Australia	1974-01-15
KX394387_WNV-1B_Mosquito_Australia_1974-01-15	WNV-1B	Mosquito	Australia	1974-01-15
KX394388_WNV-1B_Mosquito_Australia_1974-01-15	WNV-1B	Mosquito	Australia	1974-01-15
KX394389_WNV-1B_Mosquito_Australia_1974-01-15	WNV-1B	Mosquito	Australia	1974-01-15
KX394390_WNV-1B_Mosquito_Australia_1974-01-15	WNV-1B	Mosquito	Australia	1974-01-15
KT934798_WNV-1B_Mosquito_Australia_2000-01-15	WNV-1B	Mosquito	Australia	2000-01-15
KT934799_WNV-1B_Mosquito_Australia_2000-01-15	WNV-1B	Mosquito	Australia	2000-01-15
KT934797_WNV-1B_Human_Australia_1991-01-15	WNV-1B	Human	Australia	1991-01-15
KT934802_WNV-1B_Mosquito_Australia_2009-01-15	WNV-1B	Mosquito	Australia	2009-01-15
KT934801_WNV-1B_Mosquito_Australia_2011-01-15	WNV-1B	Mosquito	Australia	2011-01-15
KX394395_WNV-1B_Mosquito_Australia_1999-01-15	WNV-1B	Mosquito	Australia	1999-01-15
KX394394_WNV-1B_Mosquito_Australia_1978-01-15	WNV-1B	Mosquito	Australia	1978-01-15
KX394396_WNV-1B_Mosquito_Australia_1960-01-15	WNV-1B	Mosquito	Australia	1960-01-15
KX394410_WNV-1B_Avian_Australia_1965-01-15	WNV-1B	Avian	Australia	1965-01-15
KX394398_WNV-1B_Mosquito_Australia_1960-01-15	WNV-1B	Mosquito	Australia	1960-01-15
[truncated: 157 more rows]
