# Supplementary material for: Retrospective Investigation in Horses with Encephalitis Reveals Unnoticed Circulation of West Nile Virus in Brazil
Source: Viruses. 2022 Jul 14;14(7):1540. doi: 10.3390/v14071540 (PMC9316658; doi:10.3390/v14071540)
Supplement: Supplementary file 1 [file viruses-14-01540-s001.zip › Table S2.xlsx]

## Sheet: Sheet1
Supplementar Table S2: List of all reference sequences used in the time-scaled Bayesian reconstruction (n=29)
Sequence_ID	Lineage	Host	Location	Date
LACENBA15_WNV-1A_Horse_Itagiba_Bahia_Brazil_2018-04-21	WNV-1A	Horse	Itagiba-Bahia-Brazil	2018-04-21
LACENBA17_WNV-1A_Horse_Ipira_Bahia_Brazil_2019-07-22	WNV-1A	Horse	Ipira-Bahia-Brazil	2019-07-22
MW420989_WNV-1A_Horse_MG_Brazil_2018-07-11	WNV-1A	Horse	MG-Brazil	2018-07-11
MW420988_WNV-1A_Horse_SP_Brazil_2019-07-30	WNV-1A	Horse	SP-Brazil	2019-07-30
MW420987_WNV-1A_Horse_PI_Brazil_2020-08-21	WNV-1A	Horse	PI-Brazil	2020-08-21
BC24-LIB3_WNV-1A_Horse_Ceara_Brazil_2019-01-10	WNV-1A	Horse	Ceara-Brazil	2019-01-10
KX547428_USA_2002-09-26	NA	NA	USA	2002-09-26
KJ501362_USA_2001-01-01	NA	NA	USA	2001-01-01
KJ501489_WNV-1A_Crow_USA_2002-01-15	WNV-1A	Crow	USA	2002-01-15
DQ164202_USA_2002-01-01	NA	NA	USA	2002-01-01
GU011992_Italy_2009-01-01	NA	NA	Italy	2009-01-01
KF234080_Italy_2009-01-01	NA	NA	Italy	2009-01-01
JF719069_Spain_2010-08-01	NA	NA	Spain	2010-08-01
MT863559_France_2015-03-10	NA	NA	France	2015-03-10
KU978766_Colombia_2009-07-01	NA	NA	Colombia	2009-07-01
KY703854_Senegal_1990-01-01	NA	NA	Senegal	1990-01-01
MN849176_USA_Aalbopictus_2019-09-01	NA	Aalbopictus	USA	2019-09-01
MN849176_WNV_Mosquito_USA_2019-09-01	WNV	Mosquito	USA	2019-09-01
KJ501492_WNV-1A_Pelican_USA_2005-01-15	WNV-1A	Pelican	USA	2005-01-15
HQ596519_WNV-1A_Crow_USA_1999-01-15	WNV-1A	Crow	USA	1999-01-15
KU978769_WNV-1A_Crow_Mexico_2003-05-30	WNV-1A	Crow	Mexico	2003-05-30
KU978769_Mexico_2003-05-30	NA	NA	Mexico	2003-05-30
JN051152_WNV-1A_Raven_Mexico_2003-05-01	WNV-1A	Raven	Mexico	2003-05-01
GQ379161_Argentina_2006-02-01	NA	NA	Argentina	2006-02-01
JN051153_WNV-1A_Raven_Mexico_2003-05-01	WNV-1A	Raven	Mexico	2003-05-01
KJ501320_WNV-1A_Crow_USA_2003-01-15	WNV-1A	Crow	USA	2003-01-15
JX442279_China_2011-01-01	NA	NA	China	2011-01-01
JX041630_Azerbaijan_1967-01-01	NA	NA	Azerbaijan	1967-01-01
JX041629_Azerbaijan_1967-01-01	NA	NA	Azerbaijan	1967-01-01

## Sheet: Sheet2
KX547428	USA	2002-09-26
KJ501362	USA	2001-01-01
KJ501489	WNV-1A	Crow	USA	2002-01-15
DQ164202	USA	2002-01-01
GU011992	Italy	2009-01-01
KF234080	Italy	2009-01-01
JF719069	Spain	2010-08-01
MT863559	France	2015-03-10
KU978766	Colombia	2009-07-01
KY703854	Senegal	1990-01-01
MN849176	USA	Aalbopictus	2019-09-01
MN849176	WNV	Mosquito	USA	2019-09-01
KJ501492	WNV-1A	Pelican	USA	2005-01-15
HQ596519	WNV-1A	Crow	USA	1999-01-15
KU978769	WNV-1A	Crow	Mexico	2003-05-30
KU978769	Mexico	2003-05-30
JN051152	WNV-1A	Raven	Mexico	2003-05-01
GQ379161	Argentina	2006-02-01
JN051153	WNV-1A	Raven	Mexico	2003-05-01
KJ501320	WNV-1A	Crow	USA	2003-01-15
JX442279	China	2011-01-01
JX041630	Azerbaijan	1967-01-01
JX041629	Azerbaijan	1967-01-01
